# Supplementary material for: Mapping the risk of Rift Valley fever in Uganda using national seroprevalence data from cattle, sheep and goats
Source: PLoS Negl Trop Dis. 2023 May 26;17(5):e0010482. doi: 10.1371/journal.pntd.0010482 (PMC10249900; doi:10.1371/journal.pntd.0010482)
Supplement: S1 Data — (CSV) [file pntd.0010482.s002.csv]

	id	district	age	sex	species	rvf
1	KLE/01/01G	Kabale	weaner	female	goats	Negative
2	KLE/01/02G	Kabale	adult	male	goats	Negative
3	KLE/01/03G	Kabale	weaner	female	goats	Negative
4	KLE/01/04G	Kabale	weaner	male	goats	Positive
5	KLE/01/05G	Kabale	adult	female	goats	Negative
6	KLE/01/06G	Kabale	adult	female	goats	Negative
7	KLE/01/07G	Kabale	adult	female	goats	Negative
8	KLE/01/08G	Kabale	young	male	goats	Negative
9	KLE/01/09G	Kabale	young	male	goats	Negative
10	KLE/01/10S	Kabale	adult	male	sheep	Negative
11	KLE/01/11S	Kabale	adult	female	sheep	Negative
12	KLE/01/12G	Kabale	weaner	female	goats	Negative
13	KLE/01/13G	Kabale	young	male	goats	Negative
14	KLE/01/14S	Kabale	adult	female	sheep	Negative
15	KLE/01/29C	Kabale	adult	female	cattle	Negative
16	KLE/01/30C	Kabale	adult	female	cattle	Positive
17	KLE/01/31C	Kabale	adult	male	cattle	Negative
18	KLE/01/32C	Kabale	adult	female	cattle	Negative
19	KLE/01/33C	Kabale	adult	male	cattle	Negative
20	KLE/01/34C	Kabale	adult	male	cattle	Positive
21	KLE/01/35C	Kabale	young	female	cattle	Negative
22	KLE/01/36C	Kabale	young	male	cattle	Negative
23	KLE/01/37C	Kabale	young	female	cattle	Negative
24	KLE/01/38C	Kabale	young	male	cattle	Negative
25	KLE/01/39C	Kabale	weaner	female	cattle	Negative
26	KLE/01/40C	Kabale	weaner	female	cattle	Negative
27	KLE/01/41C	Kabale	weaner	female	cattle	Negative
28	KLE/01/42C	Kabale	young	female	cattle	Negative
29	KSR/02/15G	Kisoro	adult	female	goats	Negative
30	KSR/02/16G	Kisoro	adult	female	goats	Negative
31	KSR/02/17G	Kisoro	young	male	goats	Negative
32	KSR/02/18G	Kisoro	adult	female	goats	Negative
33	KSR/02/19G	Kisoro	adult	female	goats	Negative
34	KSR/02/20G	Kisoro	adult	female	goats	Negative
35	KSR/02/21G	Kisoro	adult	female	goats	Negative
36	KSR/02/22G	Kisoro	adult	female	goats	Negative
37	KSR/02/23G	Kisoro	adult	male	goats	Negative
38	KSR/02/24G	Kisoro	adult	female	goats	Negative
39	KSR/02/25S	Kisoro	adult	male	sheep	Negative
40	KSR/02/26S	Kisoro	adult	female	sheep	Negative
41	KSR/02/27S	Kisoro	adult	male	sheep	Negative
42	KSR/02/28S	Kisoro	adult	female	sheep	Negative
43	KSR/02/43C	Kisoro	young	male	cattle	Negative
44	KSR/02/44C	Kisoro	weaner	female	cattle	Positive
45	KSR/02/45C	Kisoro	adult	female	cattle	Negative
46	KSR/02/46C	Kisoro	adult	female	cattle	Negative
47	KSR/02/47C	Kisoro	adult	female	cattle	Negative
48	KSR/02/48C	Kisoro	adult	female	cattle	Negative
49	KSR/02/49C	Kisoro	adult	female	cattle	Positive
50	KSR/02/50C	Kisoro	young	female	cattle	Negative
51	KSR/02/51C	Kisoro	adult	female	cattle	Positive
52	KSR/02/52C	Kisoro	adult	female	cattle	Negative
53	KSR/02/53C	Kisoro	adult	female	cattle	Negative
54	KSR/02/54C	Kisoro	adult	female	cattle	Negative
55	KSR/02/55C	Kisoro	adult	female	cattle	Negative
56	KSR/02/56C	Kisoro	young	female	cattle	Negative
57	MIT/01/01C	MITOOMA	adult	female	cattle	Negative
58	MIT/01/02C	MITOOMA	adult	female	cattle	Negative
59	MIT/01/03C	MITOOMA	adult	female	cattle	Negative
60	MIT/01/04C	MITOOMA	adult	female	cattle	Negative
61	MIT/01/05C	MITOOMA	adult	female	cattle	Positive
62	MIT/01/06C	MITOOMA	adult	male	cattle	Negative
63	MIT/01/07C	MITOOMA	adult	female	cattle	Negative
64	MIT/01/08C	MITOOMA	adult	female	cattle	Negative
65	MIT/01/09C	MITOOMA	adult	female	cattle	Negative
66	MIT/01/10C	MITOOMA	adult	female	cattle	Negative
67	MIT/01/11C	MITOOMA	adult	female	cattle	Negative
68	MIT/01/12C	MITOOMA	adult	female	cattle	Negative
69	MIT/01/13C	MITOOMA	young	female	cattle	Negative
70	MIT/01/14C	MITOOMA	young	female	cattle	Negative
71	MIT/01/01G	MITOOMA	adult	female	goats	Negative
72	MIT/01/04G	MITOOMA	adult	female	goats	Negative
73	MIT/01/05G	MITOOMA	adult	female	goats	Negative
74	MIT/01/06G	MITOOMA	young	male	goats	Negative
75	MIT/01/07G	MITOOMA	young	female	goats	Negative
76	MIT/01/08G	MITOOMA	adult	female	goats	Negative
77	MIT/01/09G	MITOOMA	adult	female	goats	Negative
78	MIT/01/10G	MITOOMA	weaner	female	goats	Negative
79	MIT/01/12G	MITOOMA	adult	female	goats	Negative
80	MIT/01/13G	MITOOMA	adult	female	goats	Negative
81	MIT/01/14G	MITOOMA	adult	female	goats	Negative
82	MIT/01/15G	MITOOMA	adult	female	goats	Negative
83	MIT/01/16G	MITOOMA	adult	female	goats	Negative
84	MIT/01/17G	MITOOMA	adult	male	goats	Negative
85	MIT/01/18G	MITOOMA	adult	female	goats	Negative
86	MIT/02/01C	MITOOMA	adult	female	cattle	Negative
87	MIT/02/02C	MITOOMA	adult	female	cattle	Negative
88	MIT/02/03C	MITOOMA	adult	female	cattle	Negative
89	MIT/02/04C	MITOOMA	adult	female	cattle	Negative
90	MIT/02/05C	MITOOMA	adult	female	cattle	Positive
91	MIT/02/06C	MITOOMA	adult	female	cattle	Negative
92	MIT/02/07C	MITOOMA	adult	male	cattle	Negative
93	MIT/02/08C	MITOOMA	adult	female	cattle	Negative
94	MIT/02/09C	MITOOMA	weaner	female	cattle	Negative
95	MIT/02/10C	MITOOMA	adult	female	cattle	Negative
96	MIT/02/11C	MITOOMA	adult	female	cattle	Negative
97	MIT/02/12C	MITOOMA	weaner	female	cattle	Negative
98	MIT/02/13C	MITOOMA	weaner	female	cattle	Negative
99	MIT/02/14C	MITOOMA	adult	female	cattle	Negative
100	MIT/02/27G	MITOOMA	adult	female	goats	Negative
101	KLE/02/15G	Kabale	adult	male	goats	Negative
102	KLE/02/16G	Kabale	adult	male	goats	Negative
103	KLE/02/17G	Kabale	adult	female	goats	Negative
104	KLE/02/18G	Kabale	adult	female	goats	Negative
105	KLE/02/19G	Kabale	adult	female	goats	Negative
106	KLE/02/20G	Kabale	adult	female	goats	Negative
107	KLE/02/21G	Kabale	adult	female	goats	Negative
108	KLE/02/22G	Kabale	adult	female	goats	Negative
109	KLE/02/23G	Kabale	young	male	goats	Negative
110	KLE/02/24G	Kabale	young	male	goats	Negative
111	KLE/02/25S	Kabale	adult	female	sheep	Negative
112	KLE/02/26S	Kabale	adult	female	sheep	Negative
113	KLE/02/27S	Kabale	adult	female	sheep	Negative
114	KLE/02/28G	Kabale	young	male	goats	Negative
115	KLE/02/43C	Kabale	adult	female	cattle	Positive
116	KLE/02/44C	Kabale	weaner	female	cattle	Negative
117	KLE/02/45C	Kabale	young	male	cattle	Negative
118	KLE/02/46C	Kabale	adult	female	cattle	Negative
119	KLE/02/47C	Kabale	young	male	cattle	Negative
120	KLE/02/48C	Kabale	adult	female	cattle	Negative
121	KLE/02/49C	Kabale	adult	female	cattle	Negative
122	KLE/02/50C	Kabale	adult	female	cattle	Negative
123	KLE/02/51C	Kabale	adult	female	cattle	Negative
124	KLE/02/52C	Kabale	adult	female	cattle	Negative
125	KLE/02/53C	Kabale	adult	female	cattle	Negative
126	KLE/02/54C	Kabale	young	female	cattle	Negative
127	KLE/02/55C	Kabale	young	male	cattle	Negative
128	KLE/02/56C	Kabale	young	female	cattle	Negative
129	KSR/01/01G	Kisoro	adult	female	goats	Positive
130	KSR/01/02G	Kisoro	adult	female	goats	Negative
131	KSR/01/03S	Kisoro	adult	female	sheep	Negative
132	KSR/01/04S	Kisoro	adult	female	sheep	Positive
133	KSR/01/05G	Kisoro	adult	female	goats	Negative
134	KSR/01/06S	Kisoro	adult	female	sheep	Positive
135	KSR/01/07G	Kisoro	adult	female	goats	Negative
136	KSR/01/08G	Kisoro	adult	female	goats	Negative
137	KSR/01/09G	Kisoro	adult	female	goats	Negative
138	KSR/01/10G	Kisoro	adult	female	goats	Positive
139	KSR/01/11G	Kisoro	weaner	female	goats	Positive
140	KSR/01/12G	Kisoro	weaner	female	goats	Negative
141	KSR/01/13G	Kisoro	adult	male	goats	Negative
142	KSR/01/14G	Kisoro	adult	female	goats	Negative
143	KSR/01/29C	Kisoro	adult	female	cattle	Negative
144	KSR/01/30C	Kisoro	adult	female	cattle	Negative
145	KSR/01/31C	Kisoro	adult	female	cattle	Negative
146	KSR/01/32C	Kisoro	adult	female	cattle	Positive
147	KSR/01/33C	Kisoro	adult	female	cattle	Negative
148	KSR/01/34C	Kisoro	adult	female	cattle	Negative
149	KSR/01/35C	Kisoro	adult	female	cattle	Negative
150	KSR/01/36C	Kisoro	adult	female	cattle	Negative
151	KSR/01/37C	Kisoro	adult	female	cattle	Negative
152	KSR/01/38C	Kisoro	adult	female	cattle	Negative
153	KSR/01/39C	Kisoro	adult	female	cattle	Negative
154	KSR/01/40C	Kisoro	adult	female	cattle	Negative
155	KSR/01/41C	Kisoro	adult	female	cattle	Negative
156	KSR/01/42C	Kisoro	young	male	cattle	Negative
157	RUK/02/15G	Rukungiri	young	female	goats	positive
158	RUK/02/16G	Rukungiri	young	female	goats	positive
159	RUK/02/17G	Rukungiri	adult	male	goats	Negative
160	RUK/02/18G	Rukungiri	adult	male	goats	positive
161	RUK/02/19G	Rukungiri	adult	female	goats	Negative
162	RUK/02/20G	Rukungiri	weaner	male	goats	Negative
163	RUK/02/21G	Rukungiri	weaner	female	goats	Negative
164	RUK/02/22G	Rukungiri	weaner	female	goats	Negative
165	RUK/02/23G	Rukungiri	weaner	female	goats	Negative
166	RUK/02/24G	Rukungiri	young	female	goats	Negative
167	RUK/02/25G	Rukungiri	young	female	goats	Negative
168	RUK/02/26G	Rukungiri	young	female	goats	Negative
169	RUK/02/27G	Rukungiri	young	female	goats	Negative
170	RUK/02/28G	Rukungiri	young	male	goats	Negative
171	RUK/02/43C	Rukungiri	adult	female	cattle	Positive
172	RUK/02/44C	Rukungiri	adult	female	cattle	Negative
173	RUK/02/45C	Rukungiri	adult	female	cattle	Negative
174	RUK/02/46C	Rukungiri	adult	female	cattle	Negative
175	RUK/02/47C	Rukungiri	adult	female	cattle	Negative
176	RUK/02/48C	Rukungiri	adult	female	cattle	Negative
177	RUK/02/49C	Rukungiri	adult	female	cattle	Negative
178	RUK/02/50C	Rukungiri	adult	female	cattle	Negative
179	RUK/02/51C	Rukungiri	adult	female	cattle	Negative
180	RUK/02/52C	Rukungiri	adult	female	cattle	Negative
181	RUK/02/53C	Rukungiri	adult	female	cattle	Negative
182	RUK/02/54C	Rukungiri	adult	female	cattle	Negative
183	RUK/02/55C	Rukungiri	adult	female	cattle	Negative
184	RUK/02/56C	Rukungiri	adult	female	cattle	Negative
185	BBJ/02/01C	BUNDIBUGYO	young	male	cattle	Negative
186	BBJ/02/01G	BUNDIBUGYO	young	female	goats	Negative
187	BBJ/02/02C	BUNDIBUGYO	young	male	cattle	Negative
188	BBJ/02/02G	BUNDIBUGYO	weaner	female	goats	Negative
189	BBJ/02/03C	BUNDIBUGYO	weaner	female	cattle	Negative
190	BBJ/02/03G	BUNDIBUGYO	young	female	goats	Negative
191	BBJ/02/04C	BUNDIBUGYO	young	male	cattle	Negative
192	BBJ/02/04G	BUNDIBUGYO	young	female	goats	Negative
193	BBJ/02/05C	BUNDIBUGYO	young	male	cattle	Negative
194	BBJ/02/05G	BUNDIBUGYO	weaner	female	goats	Negative
195	BBJ/02/06C	BUNDIBUGYO	weaner	female	cattle	Positive
196	BBJ/02/06G	BUNDIBUGYO	weaner	female	goats	Negative
197	BBJ/02/07C	BUNDIBUGYO	young	female	cattle	Negative
198	BBJ/02/07G	BUNDIBUGYO	weaner	female	goats	Negative
199	BBJ/02/08C	BUNDIBUGYO	weaner	male	cattle	Negative
200	BBJ/02/08G	BUNDIBUGYO	weaner	male	goats	Negative
201	BBJ/02/09C	BUNDIBUGYO	weaner	male	cattle	Positive
202	BBJ/02/09G	BUNDIBUGYO	weaner	female	goats	Negative
203	BBJ/02/10C	BUNDIBUGYO	weaner	female	cattle	Positive
204	BBJ/02/10G	BUNDIBUGYO	weaner	female	goats	Negative
205	BBJ/02/11C	BUNDIBUGYO	young	female	cattle	Negative
206	BBJ/02/11G	BUNDIBUGYO	weaner	female	goats	Negative
207	BBJ/02/12G	BUNDIBUGYO	young	female	goats	Negative
208	BBJ/02/13G	BUNDIBUGYO	weaner	female	goats	Negative
209	BUS/02/15G	Bushenyi	adult	female	goats	Negative
210	BUS/02/16G	Bushenyi	adult	female	goats	Negative
211	BUS/02/17G	Bushenyi	adult	female	goats	Negative
212	BUS/02/18G	Bushenyi	young	female	goats	Negative
213	BUS/02/19G	Bushenyi	young	female	goats	Negative
214	BUS/02/20G	Bushenyi	adult	female	goats	Negative
215	BUS/02/21G	Bushenyi	adult	female	goats	Negative
216	BUS/02/22G	Bushenyi	adult	female	goats	Negative
217	BUS/02/23G	Bushenyi	weaner	female	goats	Negative
218	BUS/02/24G	Bushenyi	weaner	female	goats	Negative
219	BUS/02/25G	Bushenyi	adult	male	goats	Negative
220	BUS/02/26G	Bushenyi	young	female	goats	Negative
221	BUS/02/27G	Bushenyi	weaner	female	goats	Negative
222	BUS/02/28G	Bushenyi	adult	female	goats	Negative
223	BUS/02/43C	Bushenyi	adult	female	cattle	Negative
224	BUS/02/44C	Bushenyi	adult	female	cattle	Negative
225	BUS/02/45C	Bushenyi	adult	female	cattle	Negative
226	BUS/02/46C	Bushenyi	adult	female	cattle	Negative
227	BUS/02/47C	Bushenyi	adult	female	cattle	Negative
228	BUS/02/48C	Bushenyi	adult	female	cattle	Negative
229	BUS/02/49C	Bushenyi	adult	female	cattle	Negative
230	BUS/02/50C	Bushenyi	adult	female	cattle	Negative
231	BUS/02/51C	Bushenyi	adult	female	cattle	Negative
232	BUS/02/52C	Bushenyi	adult	female	cattle	Negative
233	BUS/02/53C	Bushenyi	adult	female	cattle	Negative
234	BUS/02/54C	Bushenyi	adult	female	cattle	Negative
235	BUS/02/55C	Bushenyi	adult	female	cattle	Negative
236	BUS/02/56C	Bushenyi	adult	female	cattle	Negative
237	BNY/01/01G	BUNYANGABU	weaner	female	goats	Negative
238	BNY/01/02G	BUNYANGABU	young	female	goats	Negative
239	BNY/01/04G	BUNYANGABU	young	female	goats	Negative
240	BNY/01/05G	BUNYANGABU	young	female	goats	Negative
241	BNY/01/06G	BUNYANGABU	young	female	goats	Negative
242	BNY/01/07G	BUNYANGABU	young	female	goats	Negative
243	BNY/01/08G	BUNYANGABU	weaner	male	goats	Negative
244	BNY/01/09G	BUNYANGABU	young	female	goats	Negative
245	BNY/01/10G	BUNYANGABU	young	female	goats	Negative
246	BNY/01/11G	BUNYANGABU	weaner	male	goats	Negative
247	BNY/01/12G	BUNYANGABU	young	female	goats	Negative
248	BNY/01/13G	BUNYANGABU	young	female	goats	Negative
249	BNY/01/14G	BUNYANGABU	young	female	goats	Negative
250	BNY/01/15G	BUNYANGABU	weaner	female	goats	Negative
251	BNY/01/16G	BUNYANGABU	young	female	goats	Negative
252	BNY/01/17G	BUNYANGABU	weaner	female	goats	Negative
253	BNY/01/18G	BUNYANGABU	weaner	female	goats	Negative
254	BNY/01/19G	BUNYANGABU	young	female	goats	Negative
255	BNY/01/20G	BUNYANGABU	young	male	goats	Negative
256	BNY/01/21G	BUNYANGABU	young	female	goats	Negative
257	BNY/01/22G	BUNYANGABU	young	female	goats	Negative
258	BNY/01/23G	BUNYANGABU	young	male	goats	Negative
259	BNY/01/24G	BUNYANGABU	young	male	goats	Negative
260	BNY/01/25G	BUNYANGABU	young	male	goats	Negative
261	BNY/01/26G	BUNYANGABU	young	female	goats	Negative
262	BNY/01/27G	BUNYANGABU	young	male	goats	Negative
263	BNY/01/28G	BUNYANGABU	young	male	goats	Negative
264	BNY/01/29G	BUNYANGABU	young	male	goats	Negative
265	RUK/01/01G	Rukungiri	adult	female	goats	Negative
266	RUK/01/02G	Rukungiri	adult	female	goats	Positive
267	RUK/01/03G	Rukungiri	adult	female	goats	Positive
268	RUK/01/04G	Rukungiri	adult	female	goats	Negative
269	RUK/01/05S	Rukungiri	weaner	female	sheep	positive
270	RUK/01/06S	Rukungiri	weaner	female	sheep	positive
271	RUK/01/07G	Rukungiri	adult	male	goats	Negative
272	RUK/01/08S	Rukungiri	weaner	female	sheep	positive
273	RUK/01/09S	Rukungiri	weaner	female	sheep	Negative
274	RUK/01/10S	Rukungiri	weaner	female	sheep	positive
275	RUK/01/11S	Rukungiri	weaner	female	sheep	Negative
276	RUK/01/12G	Rukungiri	adult	male	goats	Negative
277	RUK/01/13S	Rukungiri	adult	female	sheep	positive
278	RUK/01/14S	Rukungiri	adult	female	sheep	Negative
279	RUK/01/29C	Rukungiri	young	female	cattle	Negative
280	RUK/01/30C	Rukungiri	young	male	cattle	Negative
281	RUK/01/31C	Rukungiri	young	female	cattle	Negative
282	RUK/01/32C	Rukungiri	young	male	cattle	Negative
283	RUK/01/33C	Rukungiri	young	female	cattle	Negative
284	RUK/01/34C	Rukungiri	young	female	cattle	Negative
285	RUK/01/35C	Rukungiri	young	female	cattle	Negative
286	RUK/01/36C	Rukungiri	adult	female	cattle	Negative
287	RUK/01/37C	Rukungiri	adult	female	cattle	Negative
288	RUK/01/38C	Rukungiri	adult	female	cattle	Negative
289	RUK/01/39C	Rukungiri	adult	female	cattle	Negative
290	RUK/01/40C	Rukungiri	adult	female	cattle	Negative
291	RUK/01/41C	Rukungiri	adult	female	cattle	Negative
292	RUK/02/42C	Rukungiri	adult	female	cattle	Negative
293	RUB/02/15G	Rubirizi	adult	female	goats	Negative
294	RUB/02/16G	Rubirizi	adult	female	goats	Negative
295	RUB/02/17G	Rubirizi	adult	female	goats	Negative
296	RUB/02/18G	Rubirizi	adult	female	goats	Negative
297	RUB/02/19G	Rubirizi	adult	female	goats	Negative
298	RUB/02/20G	Rubirizi	adult	female	goats	Negative
299	RUB/02/21G	Rubirizi	adult	female	goats	Negative
300	RUB/02/22G	Rubirizi	weaner	female	goats	Negative
301	RUB/02/23G	Rubirizi	weaner	female	goats	Negative
302	RUB/02/24G	Rubirizi	adult	female	goats	Negative
303	RUB/02/25G	Rubirizi	adult	female	goats	Negative
304	RUB/02/26G	Rubirizi	adult	female	goats	Negative
305	RUB/02/27G	Rubirizi	adult	female	goats	Negative
306	RUB/02/28G	Rubirizi	adult	female	goats	Negative
307	RUB/02/43C	Rubirizi	adult	female	cattle	Negative
308	RUB/02/44C	Rubirizi	adult	female	cattle	Positive
309	RUB/02/45C	Rubirizi	adult	female	cattle	Positive
310	RUB/02/46C	Rubirizi	weaner	female	cattle	Negative
311	RUB/02/47C	Rubirizi	adult	female	cattle	Negative
312	RUB/02/48C	Rubirizi	adult	female	cattle	Negative
313	RUB/02/49C	Rubirizi	weaner	female	cattle	Negative
314	RUB/02/50C	Rubirizi	adult	female	cattle	Negative
315	RUB/02/51C	Rubirizi	adult	female	cattle	Negative
316	RUB/02/52C	Rubirizi	adult	female	cattle	Negative
317	RUB/02/53C	Rubirizi	adult	female	cattle	Negative
318	RUB/02/54C	Rubirizi	weaner	male	cattle	Negative
319	RUB/02/55C	Rubirizi	adult	female	cattle	Negative
320	RUB/02/56C	Rubirizi	weaner	male	cattle	Negative
321	NTR/02/01G	NTOROKO	adult	female	goats	Negative
322	NTR/02/02G	NTOROKO	adult	male	goats	Negative
323	NTR/02/03G	NTOROKO	adult	female	goats	Negative
324	NTR/02/04G	NTOROKO	adult	female	goats	Negative
325	NTR/02/05G	NTOROKO	adult	female	goats	Negative
326	NTR/02/06G	NTOROKO	adult	female	goats	Negative
327	NTR/02/07G	NTOROKO	adult	male	goats	Negative
328	NTR/02/08G	NTOROKO	adult	female	goats	Negative
329	RUB/01/01G	Rubirizi	young	male	goats	Negative
330	RUB/01/02G	Rubirizi	adult	female	goats	Negative
331	RUB/01/03G	Rubirizi	adult	female	goats	Negative
332	RUB/01/04G	Rubirizi	adult	female	goats	Negative
333	RUB/01/05G	Rubirizi	adult	female	goats	Negative
334	RUB/01/06G	Rubirizi	adult	female	goats	Negative
335	RUB/01/07G	Rubirizi	adult	female	goats	Negative
336	RUB/01/08G	Rubirizi	adult	male	goats	Negative
337	RUB/01/09G	Rubirizi	adult	female	goats	Negative
338	RUB/01/10G	Rubirizi	adult	female	goats	Negative
339	RUB/01/11G	Rubirizi	adult	female	goats	Negative
340	RUB/01/12G	Rubirizi	weaner	female	goats	Negative
341	RUB/01/13G	Rubirizi	weaner	male	goats	Negative
342	RUB/01/14G	Rubirizi	adult	female	goats	Negative
343	RUB/01/29C	Rubirizi	weaner	male	cattle	Negative
344	RUB/01/30C	Rubirizi	adult	female	cattle	Negative
345	RUB/01/31C	Rubirizi	young	female	cattle	Negative
346	RUB/01/32C	Rubirizi	young	male	cattle	Negative
347	RUB/01/33C	Rubirizi	weaner	female	cattle	Positive
348	RUB/01/34C	Rubirizi	weaner	female	cattle	Negative
349	RUB/01/35C	Rubirizi	weaner	female	cattle	Negative
350	RUB/01/36C	Rubirizi	adult	female	cattle	Negative
351	RUB/01/37C	Rubirizi	adult	female	cattle	Negative
352	RUB/01/38C	Rubirizi	adult	female	cattle	Negative
353	RUB/01/39C	Rubirizi	young	female	cattle	Positive
354	RUB/01/40C	Rubirizi	adult	female	cattle	Negative
355	RUB/01/41C	Rubirizi	weaner	female	cattle	Negative
356	RUB/01/42C	Rubirizi	adult	female	cattle	Negative
357	NTR/01/01C	NTOROKO	adult	female	cattle	Negative
358	NTR/01/01G	NTOROKO	adult	female	goats	Negative
359	NTR/01/02C	NTOROKO	adult	male	cattle	Negative
360	NTR/01/02G	NTOROKO	adult	female	goats	Positive
361	NTR/01/03C	NTOROKO	adult	female	cattle	Negative
362	NTR/01/03G	NTOROKO	adult	female	goats	Negative
363	NTR/01/04C	NTOROKO	weaner	male	cattle	Negative
364	NTR/01/04G	NTOROKO	adult	female	goats	Negative
365	NTR/01/05G	NTOROKO	adult	female	goats	Negative
366	NTR/01/06C	NTOROKO	adult	female	cattle	Negative
367	NTR/01/06G	NTOROKO	adult	female	goats	Negative
368	NTR/01/07C	NTOROKO	adult	male	cattle	Negative
369	NTR/01/07G	NTOROKO	adult	female	goats	Negative
370	NTR/01/08C	NTOROKO	adult	female	cattle	Negative
371	NTR/01/08G	NTOROKO	adult	male	goats	Negative
372	NTR/01/09C	NTOROKO	adult	female	cattle	Positive
373	NTR/01/09G	NTOROKO	adult	female	goats	Negative
374	NTR/01/10C	NTOROKO	adult	female	cattle	Negative
375	NTR/01/10G	NTOROKO	adult	female	goats	Negative
376	NTR/01/11C	NTOROKO	adult	female	cattle	Negative
377	NTR/01/11G	NTOROKO	adult	female	goats	Negative
378	NTR/01/12C	NTOROKO	adult	female	cattle	Negative
379	NTR/01/12G	NTOROKO	adult	female	goats	Negative
380	NTR/01/13C	NTOROKO	adult	female	cattle	Negative
381	NTR/01/13G	NTOROKO	young	male	goats	Negative
382	NTR/01/14C	NTOROKO	adult	female	cattle	Negative
383	NTR/01/14G	NTOROKO	adult	female	goats	Negative
384	NTR/01/15C	NTOROKO	adult	female	cattle	Negative
385	NTR/01/15G	NTOROKO	young	female	goats	Negative
386	NTR/01/16C	NTOROKO	adult	female	cattle	Negative
387	NTR/01/16G	NTOROKO	weaner	male	goats	Negative
388	NTR/01/18C	NTOROKO	adult	female	cattle	Positive
389	NTR/01/18G	NTOROKO	weaner	female	goats	Negative
390	NTR/01/19C	NTOROKO	adult	female	cattle	Negative
391	NTR/01/19G	NTOROKO	weaner	female	goats	Negative
392	NTR/01/20C	NTOROKO	weaner	female	cattle	Negative
393	NTR/01/20G	NTOROKO	weaner	male	goats	Negative
394	NTR/01/21C	NTOROKO	weaner	male	cattle	Negative
395	NTR/01/22C	NTOROKO	adult	female	cattle	Negative
396	NTR/01/23C	NTOROKO	adult	female	cattle	Negative
397	NTR/01/24C	NTOROKO	weaner	male	cattle	Negative
398	BBJ/01/01C	BUNDIBUGYO	weaner	male	cattle	Negative
399	BBJ/01/01G	BUNDIBUGYO	weaner	male	goats	Negative
400	BBJ/01/02C	BUNDIBUGYO	adult	female	cattle	Negative
401	BBJ/01/02G	BUNDIBUGYO	weaner	female	goats	Negative
402	BBJ/01/03C	BUNDIBUGYO	adult	female	cattle	Positive
403	BBJ/01/03G	BUNDIBUGYO	young	female	goats	Negative
404	BBJ/01/04C	BUNDIBUGYO	young	female	cattle	Negative
405	BBJ/01/04G	BUNDIBUGYO	weaner	female	goats	Negative
406	BBJ/01/05C	BUNDIBUGYO	weaner	female	cattle	Negative
407	BBJ/01/05G	BUNDIBUGYO		female	goats	Negative
408	BBJ/01/06C	BUNDIBUGYO	weaner	male	cattle	Positive
409	BBJ/01/06G	BUNDIBUGYO	weaner	female	goats	Negative
410	BBJ/01/07C	BUNDIBUGYO	young	female	cattle	Negative
411	BBJ/01/07G	BUNDIBUGYO	weaner	female	goats	Negative
412	BBJ/01/08C	BUNDIBUGYO	young	male	cattle	Negative
413	BBJ/01/08G	BUNDIBUGYO	weaner	female	goats	Negative
414	BBJ/01/09C	BUNDIBUGYO	young	male	cattle	Negative
415	BBJ/01/09G	BUNDIBUGYO	young	female	goats	Positive
416	BBJ/01/10C	BUNDIBUGYO	weaner	female	cattle	Negative
417	BBJ/01/10G	BUNDIBUGYO	weaner	female	goats	Negative
418	BBJ/01/11C	BUNDIBUGYO	young	male	cattle	Negative
419	BBJ/01/11G	BUNDIBUGYO	weaner	female	goats	Negative
420	BBJ/01/12C	BUNDIBUGYO	young	male	cattle	Negative
421	BBJ/01/12G	BUNDIBUGYO	weaner	female	goats	Negative
422	BBJ/01/13G	BUNDIBUGYO	weaner	female	goats	Negative
423	BBJ/01/14G	BUNDIBUGYO	young	female	goats	Positive
424	BUS/01/01G	Bushenyi	young	female	goats	Negative
425	BUS/01/02G	Bushenyi	young	male	goats	Negative
426	BUS/01/03G	Bushenyi	adult	female	goats	Negative
427	BUS/01/04G	Bushenyi	adult	female	goats	Negative
428	BUS/01/05G	Bushenyi	adult	female	goats	Negative
429	BUS/01/06G	Bushenyi	adult	female	goats	Negative
430	BUS/01/07G	Bushenyi	adult	female	goats	Negative
431	BUS/01/08G	Bushenyi	adult	male	goats	Negative
432	BUS/01/09G	Bushenyi	young	female	goats	Negative
433	BUS/01/10G	Bushenyi	young	male	goats	Negative
434	BUS/01/11G	Bushenyi	weaner	female	goats	Negative
435	BUS/01/12G	Bushenyi	adult	female	goats	Negative
436	BUS/01/13G	Bushenyi	weaner	female	goats	Negative
437	BUS/01/14G	Bushenyi	weaner	female	goats	Negative
438	BUS/01/29C	Bushenyi	adult	female	cattle	Negative
439	BUS/01/30C	Bushenyi	adult	female	cattle	Negative
440	BUS/01/31C	Bushenyi	weaner	male	cattle	Negative
441	BUS/01/32C	Bushenyi	adult	female	cattle	Negative
442	BUS/01/33C	Bushenyi	adult	female	cattle	Negative
443	BUS/01/34C	Bushenyi	adult	male	cattle	Negative
444	BUS/01/35C	Bushenyi	adult	female	cattle	Negative
445	BUS/01/36C	Bushenyi	adult	female	cattle	Negative
446	BUS/01/37C	Bushenyi	adult	female	cattle	Negative
447	BUS/01/38C	Bushenyi	adult	female	cattle	Negative
448	BUS/01/39C	Bushenyi	adult	female	cattle	Negative
449	BUS/01/40C	Bushenyi	adult	female	cattle	Negative
450	BUS/01/41C	Bushenyi	adult	female	cattle	Negative
451	BUS/01/42C	Bushenyi	adult	male	cattle	Positive
452	BHJ/01/01C	BUHWEJU	adult	female	cattle	Negative
453	BHJ/01/02S	BUHWEJU		female	sheep	Negative
454	BHJ/01/03C	BUHWEJU	adult	female	cattle	Negative
455	BHJ/01/03S	BUHWEJU		female	sheep	Negative
456	BHJ/01/04C	BUHWEJU	adult	female	cattle	Negative
457	BHJ/01/04G	BUHWEJU		female	goats	Negative
458	BHJ/01/05C	BUHWEJU	adult	female	cattle	Negative
459	BHJ/01/05G	BUHWEJU		female	goats	Negative
460	BHJ/01/06C	BUHWEJU	adult	female	cattle	Negative
461	BHJ/01/06G	BUHWEJU		female	goats	Negative
462	BHJ/01/07C	BUHWEJU	adult	female	cattle	Negative
463	BHJ/01/07G	BUHWEJU		female	goats	Negative
464	BHJ/01/08C	BUHWEJU	weaner	female	cattle	Positive
465	BHJ/01/08G	BUHWEJU		male	goats	Negative
466	BHJ/01/09C	BUHWEJU	weaner	female	cattle	Negative
467	BHJ/01/09G	BUHWEJU		male	goats	Negative
468	BHJ/01/10C	BUHWEJU	adult	female	cattle	Negative
469	BHJ/01/10G	BUHWEJU		male	goats	Negative
470	BHJ/01/11C	BUHWEJU	adult	female	cattle	Negative
471	BHJ/01/11G	BUHWEJU		male	goats	Negative
472	BHJ/01/12C	BUHWEJU	adult	female	cattle	Negative
473	BHJ/01/12G	BUHWEJU		female	goats	Negative
474	BHJ/01/13C	BUHWEJU	adult	female	cattle	Negative
475	BHJ/01/13G	BUHWEJU		female	goats	Negative
476	BHJ/01/14C	BUHWEJU	adult	female	cattle	Negative
477	BHJ/01/14G	BUHWEJU		female	goats	Negative
478	BHJ/01/15C	BUHWEJU	adult	female	cattle	Negative
479	BHJ/01/15G	BUHWEJU		female	goats	Negative
480	BHJ/01/16C	BUHWEJU	adult	female	cattle	Negative
481	BHJ/01/17C	BUHWEJU	adult	female	cattle	Positive
482	BHJ/01/18C	BUHWEJU	adult	female	cattle	Negative
483	BHJ/01/19C	BUHWEJU	adult	female	cattle	Negative
484	BHJ/02/01G	BUHWEJU	adult	female	goats	Negative
485	BHJ/02/02C	BUHWEJU	adult	female	cattle	Negative
486	BHJ/02/02G	BUHWEJU	weaner	female	goats	Negative
487	BHJ/02/03C	BUHWEJU	adult	female	cattle	Negative
488	BHJ/02/03G	BUHWEJU	adult	female	goats	Negative
489	BHJ/02/04C	BUHWEJU	adult	female	cattle	Negative
490	BHJ/02/04G	BUHWEJU	adult	female	goats	Negative
491	BHJ/02/05C	BUHWEJU	adult	female	cattle	Negative
492	BHJ/02/05G	BUHWEJU	weaner	male	goats	Negative
493	BHJ/02/06C	BUHWEJU	adult	female	cattle	Negative
494	BHJ/02/07C	BUHWEJU	weaner	female	cattle	Negative
495	BHJ/02/07G	BUHWEJU	adult	female	goats	Negative
496	BHJ/02/08C	BUHWEJU	adult	female	cattle	Negative
497	BHJ/02/08G	BUHWEJU	adult	female	goats	Negative
498	BHJ/02/09C	BUHWEJU	adult	female	cattle	Negative
499	BHJ/02/09G	BUHWEJU	weaner	female	goats	Negative
500	BHJ/02/10C	BUHWEJU	weaner	female	cattle	Negative
501	BHJ/02/10G	BUHWEJU	adult	female	goats	Negative
502	BHJ/02/11G	BUHWEJU	young	female	goats	Negative
503	BHJ/02/12G	BUHWEJU	young	female	goats	Negative
504	BHJ/02/13G	BUHWEJU	weaner	female	goats	Negative
505	KYE/02/01C	KYENJOJO	adult	female	cattle	Negative
506	KYE/02/01G	KYENJOJO	adult	female	goats	Negative
507	KYE/02/02C	KYENJOJO	adult	female	cattle	Negative
508	KYE/02/02G	KYENJOJO	adult	female	goats	Positive
509	KYE/02/03C	KYENJOJO	adult	female	cattle	Negative
510	KYE/02/03G	KYENJOJO	adult	female	goats	Negative
511	KYE/02/04C	KYENJOJO	adult	female	cattle	Negative
512	KYE/02/04G	KYENJOJO	adult	female	goats	Negative
513	KYE/02/05C	KYENJOJO	adult	female	cattle	Negative
514	KYE/02/05G	KYENJOJO	adult	female	goats	Negative
515	KYE/02/06C	KYENJOJO	adult	female	cattle	Negative
516	KYE/02/06G	KYENJOJO	adult	female	goats	Negative
517	KYE/02/07G	KYENJOJO	adult	female	goats	Negative
518	KYE/02/08C	KYENJOJO	adult	female	cattle	Negative
519	KYE/02/08G	KYENJOJO	adult	female	goats	Negative
520	KYE/02/09C	KYENJOJO	adult	female	cattle	Negative
521	KYE/02/09G	KYENJOJO	adult	male	goats	Negative
522	KYE/02/10C	KYENJOJO	adult	female	cattle	Negative
523	KYE/02/10G	KYENJOJO	adult	female	goats	Negative
524	KYE/02/11C	KYENJOJO	adult	female	cattle	Negative
525	KYE/02/11G	KYENJOJO	adult	male	goats	Negative
526	KYE/02/12C	KYENJOJO	adult	female	cattle	Negative
527	KYE/02/12G	KYENJOJO	adult	female	goats	Negative
528	KYE/02/13C	KYENJOJO	adult	female	cattle	Negative
529	KYE/02/13G	KYENJOJO	adult	female	goats	Negative
530	KYE/02/14C	KYENJOJO	adult	female	cattle	Negative
531	KYE/02/14G	KYENJOJO	adult	female	goats	Negative
532	KYE/02/15C	KYENJOJO	adult	female	cattle	Negative
533	KYE/01/01C	KYENJOJO	adult	female	cattle	Negative
534	KYE/01/01G	KYENJOJO	weaner	male	goats	Negative
535	KYE/01/02C	KYENJOJO	adult	female	cattle	Negative
536	KYE/01/02G	KYENJOJO	adult	female	goats	Negative
537	KYE/01/03C	KYENJOJO	adult	female	cattle	Negative
538	KYE/01/03G	KYENJOJO	adult	female	goats	Negative
539	KYE/01/04C	KYENJOJO	adult	male	cattle	Negative
540	KYE/01/05C	KYENJOJO	adult	female	cattle	Positive
541	KYE/01/05G	KYENJOJO	weaner	female	goats	Negative
542	KYE/01/06C	KYENJOJO	adult	female	cattle	Negative
543	KYE/01/06G	KYENJOJO	weaner	female	goats	Negative
544	KYE/01/07G	KYENJOJO	weaner	male	goats	Negative
545	KYE/01/08C	KYENJOJO	adult	female	cattle	Negative
546	KYE/01/08G	KYENJOJO	weaner	male	goats	Negative
547	KYE/01/09C	KYENJOJO	adult	female	cattle	Negative
548	KYE/01/09G	KYENJOJO	adult	female	goats	Negative
549	KYE/01/10C	KYENJOJO	adult	male	cattle	Positive
550	KYE/01/10G	KYENJOJO	weaner	female	goats	Negative
551	KYE/01/11C	KYENJOJO	adult	female	cattle	Negative
552	KYE/01/12C	KYENJOJO	adult	female	cattle	Negative
553	KYE/01/13C	KYENJOJO	adult	female	cattle	Negative
554	KYE/01/14C	KYENJOJO	adult	female	cattle	Negative
555	KYE/02/07C	KYENJOJO	adult	female	cattle	Negative
556	KYE/01/11G	KYENJOJO	weaner	male	goats	Negative
557	KYE/01/12G	KYENJOJO	adult	male	goats	Negative
558	KYE/01/13G	KYENJOJO	adult	female	goats	Negative
559	KYE/01/14G	KYENJOJO	adult	female	goats	Negative
560	KYE/01/15G	KYENJOJO	adult	male	goats	Negative
561	MBR/02/15G	Mbarara	adult	female	goats	Negative
562	MBR/02/16G	Mbarara	adult	female	goats	Negative
563	MBR/02/17G	Mbarara	adult	female	goats	Negative
564	MBR/02/18G	Mbarara	adult	female	goats	Negative
565	MBR/02/19G	Mbarara	adult	female	goats	Negative
566	MBR/02/20G	Mbarara	adult	female	goats	Negative
567	MBR/02/21G	Mbarara	adult	female	goats	Negative
568	MBR/02/22G	Mbarara	adult	male	goats	Negative
569	MBR/02/23G	Mbarara	adult	female	goats	Negative
570	MBR/02/24G	Mbarara	adult	female	goats	Negative
571	MBR/02/25G	Mbarara	adult	male	goats	Negative
572	MBR/02/26G	Mbarara	adult	female	goats	Negative
573	MBR/02/27G	Mbarara	adult	male	goats	Negative
574	MBR/02/28G	Mbarara	young	male	goats	Negative
575	MBR/02/43C	Mbarara	adult	female	cattle	Negative
576	MBR/02/44C	Mbarara	young	female	cattle	Negative
577	MBR/02/45C	Mbarara	adult	female	cattle	Negative
578	MBR/02/46C	Mbarara	adult	female	cattle	Negative
579	MBR/02/47C	Mbarara	adult	female	cattle	Negative
580	MBR/02/48C	Mbarara	young	female	cattle	Negative
581	MBR/02/49C	Mbarara	adult	female	cattle	Positive
582	MBR/02/50C	Mbarara	adult	female	cattle	Negative
583	MBR/02/51C	Mbarara	adult	female	cattle	Negative
584	MBR/02/52C	Mbarara	adult	female	cattle	Negative
585	MBR/02/53C	Mbarara	adult	female	cattle	Negative
586	MBR/02/54C	Mbarara	adult	male	cattle	Positive
587	MBR/02/55C	Mbarara	adult	female	cattle	Positive
588	MBR/02/56C	Mbarara	young	female	cattle	Negative
589	ISG/01/01G	Isingiro	adult	female	goats	Negative
590	ISG/01/02G	Isingiro	weaner	male	goats	Negative
591	ISG/01/03G	Isingiro	adult	female	goats	Negative
592	ISG/01/04G	Isingiro	young	female	goats	Negative
593	ISG/01/05G	Isingiro	adult	female	goats	Negative
594	ISG/01/06G	Isingiro	adult	female	goats	Negative
595	ISG/01/07G	Isingiro	adult	female	goats	Negative
596	ISG/01/08G	Isingiro	young	male	goats	Negative
597	ISG/01/09G	Isingiro	weaner	male	goats	Negative
598	ISG/01/10G	Isingiro	young	male	goats	Negative
599	ISG/01/11G	Isingiro	weaner	female	goats	Negative
600	ISG/01/12G	Isingiro	adult	male	goats	Negative
601	ISG/01/13G	Isingiro	young	female	goats	Negative
602	ISG/01/14G	Isingiro	young	male	goats	Negative
603	ISG/01/29C	Isingiro	adult	female	cattle	Borderline
604	ISG/01/30C	Isingiro	adult	female	cattle	Negative
605	ISG/01/31C	Isingiro	adult	female	cattle	Negative
606	ISG/01/32C	Isingiro	adult	female	cattle	Negative
607	ISG/01/33C	Isingiro	adult	female	cattle	Positive
608	ISG/01/34C	Isingiro	adult	female	cattle	Negative
609	ISG/01/35C	Isingiro	adult	female	cattle	Positive
610	ISG/01/36C	Isingiro	adult	female	cattle	Negative
611	ISG/01/37C	Isingiro	adult	female	cattle	Negative
612	ISG/01/38C	Isingiro	adult	female	cattle	Positive
613	ISG/01/39C	Isingiro	adult	female	cattle	Borderline
614	ISG/01/40C	Isingiro	adult	female	cattle	Negative
615	ISG/01/41C	Isingiro	adult	female	cattle	Positive
616	ISG/01/42C	Isingiro	adult	female	cattle	Positive
617	NEB/01/01C	NEBBI	adult	female	cattle	Negative
618	NEB/01/01G	NEBBI	weaner	female	goats	Negative
619	NEB/01/02C	NEBBI	adult	female	cattle	Negative
620	NEB/01/02G	NEBBI	weaner	female	goats	Negative
621	NEB/01/03G	NEBBI	weaner	female	goats	Positive
622	NEB/01/04C	NEBBI	weaner	female	cattle	Positive
623	NEB/01/04G	NEBBI	weaner	female	goats	Negative
624	NEB/01/05C	NEBBI	adult	female	cattle	Negative
625	NEB/01/05G	NEBBI	adult	female	goats	Negative
626	NEB/01/06C	NEBBI	adult	female	cattle	Negative
627	NEB/01/06G	NEBBI	weaner	female	goats	Negative
628	NEB/01/07C	NEBBI	adult	female	cattle	Negative
629	NEB/01/07G	NEBBI	weaner	female	goats	Negative
630	NEB/01/08C	NEBBI	adult	female	cattle	Positive
631	NEB/01/08G	NEBBI	weaner	female	goats	Negative
632	NEB/01/09C	NEBBI	adult	female	cattle	Negative
633	NEB/01/09G	NEBBI	weaner	female	goats	Negative
634	NEB/01/10C	NEBBI	adult	female	cattle	Negative
635	NEB/01/10G	NEBBI	weaner	female	goats	Negative
636	NEB/01/11C	NEBBI	adult	female	cattle	Negative
637	NEB/01/11G	NEBBI	adult	female	goats	Negative
638	NEB/01/12C	NEBBI	weaner	female	cattle	Negative
639	NEB/01/12G	NEBBI	adult	female	goats	Negative
640	NEB/01/13C	NEBBI	weaner	female	cattle	Negative
641	NEB/01/13G	NEBBI	adult	female	goats	Negative
642	NEB/01/14C	NEBBI	adult	male	cattle	Negative
643	NEB/01/14G	NEBBI	adult	female	goats	Negative
644	NEB/03/01G	NEBBI	weaner	female	goats	Negative
645	NEB/03/02G	NEBBI	weaner	female	goats	Negative
646	NEB/03/03G	NEBBI	adult	female	goats	Negative
647	NEB/03/04G	NEBBI	adult	female	goats	Negative
648	NEB/03/05G	NEBBI	weaner	female	goats	Negative
649	NEB/03/06G	NEBBI	weaner	female	goats	Negative
650	NEB/03/07G	NEBBI	weaner	female	goats	Negative
651	NEB/03/08G	NEBBI	weaner	female	goats	Negative
652	NEB/03/09G	NEBBI	weaner	female	goats	Negative
653	NEB/03/10G	NEBBI	adult	female	goats	Negative
654	NEB/03/11G	NEBBI	adult	female	goats	Negative
655	NEB/03/12G	NEBBI	young	female	goats	Negative
656	NEB/03/13G	NEBBI	weaner	female	goats	Negative
657	MBR/01/01G	Mbarara	adult	female	goats	Negative
658	MBR/01/02G	Mbarara	weaner	male	goats	Negative
659	MBR/01/03G	Mbarara	adult	female	goats	Negative
660	MBR/01/04G	Mbarara	adult	female	goats	Negative
661	MBR/01/05G	Mbarara	adult	female	goats	Negative
662	MBR/01/06S	Mbarara	adult	female	sheep	Negative
663	MBR/01/07S	Mbarara	adult	female	sheep	Negative
664	MBR/01/08G	Mbarara	adult	female	goats	Negative
665	MBR/01/09G	Mbarara	weaner	female	goats	Negative
666	MBR/01/10G	Mbarara	adult	female	goats	Negative
667	MBR/01/11S	Mbarara	adult	female	sheep	Negative
668	MBR/01/12G	Mbarara	adult	female	goats	Negative
669	MBR/01/13G	Mbarara	adult	female	goats	Negative
670	MBR/01/14G	Mbarara	weaner	female	goats	Negative
671	MBR/01/29C	Mbarara	adult	female	cattle	Negative
672	MBR/01/30C	Mbarara	adult	female	cattle	Positive
673	MBR/01/31C	Mbarara	adult	female	cattle	Negative
674	MBR/01/32C	Mbarara	adult	female	cattle	Negative
675	MBR/01/33C	Mbarara	adult	female	cattle	Negative
676	MBR/01/34C	Mbarara	young	male	cattle	Negative
677	MBR/01/35C	Mbarara	young	male	cattle	Negative
678	MBR/01/36C	Mbarara	adult	female	cattle	Negative
679	MBR/01/37C	Mbarara	adult	female	cattle	Negative
680	MBR/01/38C	Mbarara	adult	female	cattle	Positive
681	MBR/01/39C	Mbarara	adult	female	cattle	Negative
682	MBR/01/40C	Mbarara	young	female	cattle	Positive
683	MBR/01/41C	Mbarara	weaner	female	cattle	Negative
684	MBR/01/42C	Mbarara	adult	female	cattle	Negative
685	MAR/01/01C	MARACHA	weaner	female	cattle	Negative
686	MAR/01/02C	MARACHA	weaner	female	cattle	Negative
687	MAR/01/03C	MARACHA	weaner	female	cattle	Negative
688	MAR/01/04C	MARACHA	weaner	male	cattle	Negative
689	MAR/01/05C	MARACHA	adult	female	cattle	Negative
690	MAR/01/06C	MARACHA	weaner	female	cattle	Negative
691	MAR/01/07C	MARACHA	weaner	female	cattle	Negative
692	MAR/01/08C	MARACHA	adult	female	cattle	Negative
693	MAR/01/09C	MARACHA	weaner	female	cattle	Negative
694	MAR/01/10C	MARACHA	weaner	female	cattle	Negative
695	MAR/01/11C	MARACHA	adult	female	cattle	Negative
696	MAR/01/12C	MARACHA	weaner	female	cattle	Negative
697	MAR/01/13C	MARACHA	weaner	female	cattle	Negative
698	MAR/01/14C	MARACHA	weaner	male	cattle	Negative
699	MAR/02/07G	MARACHA	weaner	female	goats	Negative
700	KOB/03/25G	KOBOKO	weaner	female	goats	Negative
701	KOB/03/26G	KOBOKO	weaner	female	goats	Negative
702	KOB/03/27S	KOBOKO	weaner	female	sheep	Negative
703	KOB/03/28S	KOBOKO	young	female	sheep	Negative
704	KOB/02/05C	KOBOKO	adult	female	cattle	Negative
705	KOB/02/06C	KOBOKO	adult	female	cattle	Negative
706	KOB/03/08C	KOBOKO	adult	female	cattle	Negative
707	KOB/03/09C	KOBOKO	adult	male	cattle	Negative
708	KOB/03/10C	KOBOKO	adult	female	cattle	Negative
709	KOB/03/11C	KOBOKO	adult	female	cattle	Negative
710	KOB/03/12C	KOBOKO	weaner	female	cattle	Negative
711	KOB/03/13C	KOBOKO	adult	female	cattle	Negative
712	KOB/03/14C	KOBOKO	adult	female	cattle	Negative
713	KOB/01/01C	KOBOKO	weaner	male	cattle	Negative
714	KOB/01/02C	KOBOKO	weaner	female	cattle	Negative
715	KOB/01/03C	KOBOKO	adult	female	cattle	Negative
716	KOB/01/04C	KOBOKO	weaner	female	cattle	Negative
717	KOB/01/09S	KOBOKO	adult	female	sheep	Negative
718	KOB/01/10S	KOBOKO	adult	female	sheep	Negative
719	KOB/01/11G	KOBOKO	adult	female	goats	Negative
720	KOB/01/12G	KOBOKO	adult	female	goats	Negative
721	KOB/01/13G	KOBOKO	weaner	female	goats	Negative
722	KOB/01/14G	KOBOKO	adult	female	goats	Negative
723	KYEG/01/01G	KYEGEGWA	adult	female	goats	Negative
724	KYEG/01/02C	KYEGEGWA	adult	female	cattle	Negative
725	KYEG/01/02G	KYEGEGWA	adult	female	goats	Negative
726	KYEG/01/03G	KYEGEGWA	adult	female	goats	Negative
727	KYEG/01/04C	KYEGEGWA	adult	female	cattle	Negative
728	KYEG/01/04G	KYEGEGWA	adult	female	goats	Negative
729	KYEG/01/05G	KYEGEGWA	weaner	female	goats	Negative
730	KYEG/01/06C	KYEGEGWA	adult	male	cattle	Negative
731	KYEG/01/06G	KYEGEGWA	adult	female	goats	Negative
732	KYEG/01/07G	KYEGEGWA	weaner	female	goats	Negative
733	KYEG/01/08C	KYEGEGWA	adult	male	cattle	Negative
734	KYEG/01/08G	KYEGEGWA	weaner	female	goats	Negative
735	KYEG/01/09C	KYEGEGWA	adult	male	cattle	Negative
736	KYEG/01/09G	KYEGEGWA	adult	female	goats	Negative
737	KYEG/01/10G	KYEGEGWA	weaner	female	goats	Negative
738	KYEG/01/11G	KYEGEGWA	adult	female	goats	Negative
739	KYEG/01/12G	KYEGEGWA	adult	female	goats	Negative
740	KYEG/01/13G	KYEGEGWA	adult	female	goats	Negative
741	KYEG/01/14G	KYEGEGWA	adult	male	goats	Negative
742	KYEG/02/01C	KYEGEGWA	adult	female	cattle	Negative
743	KYEG/02/01G	KYEGEGWA	adult	female	goats	Negative
744	KYEG/02/02C	KYEGEGWA	weaner	female	cattle	Negative
745	KYEG/02/02G	KYEGEGWA	adult	female	goats	Negative
746	KYEG/02/03C	KYEGEGWA	adult	female	cattle	Negative
747	KYEG/02/03G	KYEGEGWA	adult	female	goats	Negative
748	KYEG/02/04C	KYEGEGWA	adult	female	cattle	Negative
749	KYEG/02/05C	KYEGEGWA	adult	female	cattle	Negative
750	KYEG/02/05G	KYEGEGWA	weaner	female	goats	Negative
751	KYEG/02/06C	KYEGEGWA	weaner	female	cattle	Negative
752	KYEG/02/06G	KYEGEGWA	adult	female	goats	Negative
753	KYEG/02/07G	KYEGEGWA	weaner	female	goats	Negative
754	KYEG/02/08C	KYEGEGWA	adult	male	cattle	Negative
755	KYEG/02/08G	KYEGEGWA	adult	female	goats	Positive
756	KYEG/02/09C	KYEGEGWA	adult	female	cattle	Negative
757	KYEG/02/09G	KYEGEGWA	adult	female	goats	Negative
758	KYEG/02/10C	KYEGEGWA	weaner	male	cattle	Negative
759	KYEG/02/10G	KYEGEGWA	adult	female	goats	Negative
760	KYEG/02/11C	KYEGEGWA	weaner	female	cattle	Negative
761	KYEG/02/11G	KYEGEGWA	weaner	male	goats	Negative
762	KYEG/02/12G	KYEGEGWA	adult	male	goats	Negative
763	KYEG/02/13G	KYEGEGWA	weaner	male	goats	Negative
764	KYEG/02/14G	KYEGEGWA	adult	female	goats	Negative
765	KIR/01/01G	Kiruhura	adult	female	goats	Negative
766	KIR/01/02G	Kiruhura	adult	female	goats	Negative
767	KIR/01/03G	Kiruhura	adult	female	goats	Negative
768	KIR/01/04G	Kiruhura	adult	female	goats	Negative
769	KIR/01/05G	Kiruhura	adult	female	goats	Negative
770	KIR/01/06G	Kiruhura	adult	female	goats	Negative
771	KIR/01/07G	Kiruhura	adult	female	goats	Negative
772	KIR/01/08G	Kiruhura	adult	female	goats	Negative
773	KIR/01/09G	Kiruhura	adult	female	goats	Negative
774	KIR/01/10G	Kiruhura	adult	female	goats	Negative
775	KIR/01/11G	Kiruhura	adult	female	goats	Positive
776	KIR/01/12G	Kiruhura	adult	female	goats	Negative
777	KIR/01/13G	Kiruhura	adult	female	goats	Negative
778	KIR/01/14G	Kiruhura	adult	female	goats	Negative
779	KIR/01/29C	Kiruhura	adult	female	cattle	Negative
780	KIR/01/30C	Kiruhura	adult	female	cattle	Negative
781	KIR/01/31C	Kiruhura	adult	female	cattle	Negative
782	KIR/01/32C	Kiruhura	adult	female	cattle	Positive
783	KIR/01/33C	Kiruhura	adult	female	cattle	Negative
784	KIR/01/34C	Kiruhura	adult	female	cattle	Positive
785	KIR/01/35C	Kiruhura	adult	female	cattle	Negative
786	KIR/01/36C	Kiruhura	weaner	male	cattle	Negative
787	KIR/01/37C	Kiruhura	adult	female	cattle	Negative
788	KIR/01/38C	Kiruhura	adult	female	cattle	Positive
789	KIR/01/39C	Kiruhura	adult	female	cattle	Negative
790	KIR/01/40C	Kiruhura	weaner	female	cattle	Negative
791	KIR/01/41C	Kiruhura	weaner	female	cattle	Negative
792	KIR/01/42C	Kiruhura	adult	female	cattle	Negative
793	ISG/02/15G	Isingiro	adult	female	goats	Negative
794	ISG/02/16G	Isingiro	adult	female	goats	Positive
795	ISG/02/17G	Isingiro	adult	female	goats	Negative
796	ISG/02/18G	Isingiro	adult	female	goats	Negative
797	ISG/02/19G	Isingiro	adult	female	goats	Negative
798	ISG/02/20G	Isingiro	adult	female	goats	Positive
799	ISG/02/21G	Isingiro	adult	female	goats	Negative
800	ISG/02/22G	Isingiro	adult	female	goats	Negative
801	ISG/02/23G	Isingiro	young	male	goats	Negative
802	ISG/02/24G	Isingiro	weaner	female	goats	Negative
803	ISG/02/25G	Isingiro	weaner	female	goats	Negative
804	ISG/02/26G	Isingiro	adult	female	goats	Negative
805	ISG/02/27G	Isingiro	weaner	female	goats	Negative
806	ISG/02/28G	Isingiro	weaner	female	goats	Negative
807	ISG/02/43C	Isingiro	adult	female	cattle	Positive
808	ISG/02/44C	Isingiro	adult	female	cattle	Borderline
809	ISG/02/45C	Isingiro	adult	female	cattle	Negative
810	ISG/02/46C	Isingiro	adult	female	cattle	Positive
811	ISG/02/47C	Isingiro	adult	female	cattle	Positive
812	ISG/02/48C	Isingiro	adult	female	cattle	Positive
813	ISG/02/49C	Isingiro	adult	female	cattle	Positive
814	ISG/02/50C	Isingiro	adult	female	cattle	Positive
815	ISG/02/51C	Isingiro	adult	female	cattle	Negative
816	ISG/02/52C	Isingiro	adult	female	cattle	Positive
817	ISG/02/53C	Isingiro	adult	female	cattle	Positive
818	ISG/02/54C	Isingiro	adult	female	cattle	Negative
819	ISG/02/55C	Isingiro	young	male	cattle	Negative
820	ISG/02/56C	Isingiro	adult	male	cattle	Positive
821	KIR/02/15G	Kiruhura	adult	female	goats	Negative
822	KIR/02/16G	Kiruhura	adult	female	goats	Negative
823	KIR/02/17S	Kiruhura	adult	female	sheep	Negative
824	KIR/02/18G	Kiruhura	adult	female	goats	Negative
825	KIR/02/19G	Kiruhura	adult	female	goats	Negative
826	KIR/02/20G	Kiruhura	adult	female	goats	Negative
827	KIR/02/21G	Kiruhura	young	male	goats	Negative
828	KIR/02/22S	Kiruhura	young	male	sheep	Negative
829	KIR/02/23S	Kiruhura	young	male	sheep	Negative
830	KIR/02/24G	Kiruhura	adult	female	goats	Negative
831	KIR/02/25G	Kiruhura	adult	female	goats	Negative
832	KIR/02/26G	Kiruhura	adult	female	goats	Negative
833	KIR/02/27G	Kiruhura	adult	female	goats	Negative
834	KIR/02/28S	Kiruhura	adult	female	sheep	Negative
835	KIR/02/43C	Kiruhura	weaner	female	cattle	Negative
836	KIR/02/44C	Kiruhura	adult	female	cattle	Negative
837	KIR/02/45C	Kiruhura	adult	female	cattle	Negative
838	KIR/02/46C	Kiruhura	adult	female	cattle	Negative
839	KIR/02/47C	Kiruhura	adult	female	cattle	Negative
840	KIR/02/48C	Kiruhura	adult	female	cattle	Negative
841	KIR/02/49C	Kiruhura	adult	female	cattle	Positive
842	KIR/02/50C	Kiruhura	adult	female	cattle	Negative
843	KIR/02/51C	Kiruhura	young	male	cattle	Negative
844	KIR/02/52C	Kiruhura	young	female	cattle	Negative
845	KIR/02/53C	Kiruhura	adult	male	cattle	Positive
846	KIR/02/54C	Kiruhura	young	male	cattle	Negative
847	KIR/02/55C	Kiruhura	young	male	cattle	Negative
848	KIR/02/56C	Kiruhura	young	male	cattle	Negative
849	MUB/01/01/01C	Mubende	young	male	cattle	Negative
850	MUB/01/01/02C	Mubende	young	male	cattle	Negative
851	MUB/01/01/03C	Mubende	young	female	cattle	positive
852	MUB/01/01/4C	Mubende	young	female	cattle	Negative
853	MUB/01/01/05C	Mubende	young	male	cattle	Negative
854	MUB/01/01/06C	Mubende	weaner	female	cattle	Negative
855	MUB/01/01/07C	Mubende	adult	female	cattle	Negative
856	MUB/01/01/08C	Mubende	weaner	female	cattle	Negative
857	MUB/01/01/09C	Mubende	adult	female	cattle	Negative
858	MUB/01/01/10C	Mubende	adult	female	cattle	positive
859	MUB/01/01/11C	Mubende	adult	female	cattle	Negative
860	MUB/01/01/12C	Mubende	weaner	female	cattle	Negative
861	MUB/01/01/13C	Mubende	weaner	female	cattle	Negative
862	MUB/01/01/14C	Mubende	young	female	cattle	Negative
863	MUB/01/01/29G	Mubende	adult	female	goats	Negative
864	MUB/01/01/30G	Mubende	weaner	female	goats	positive
865	MUB/01/01/31G	Mubende	adult	female	goats	positive
866	MUB/01/01/32G	Mubende	adult	female	goats	borderline
867	MUB/01/01/33G	Mubende	adult	female	goats	Negative
868	MUB/01/01/34G	Mubende	adult	female	goats	positive
869	MUB/01/01/35G	Mubende	weaner	male	goats	positive
870	MUB/01/01/36G	Mubende	young	male	goats	Negative
871	MUB/01/01/37G	Mubende	young	male	goats	Negative
872	MUB/01/01/38G	Mubende	young	female	goats	Negative
873	MUB/01/01/39G	Mubende	young	female	goats	Negative
874	MUB/01/01/40G	Mubende	weaner	female	goats	Negative
875	MUB/01/01/41G	Mubende	weaner	female	goats	Negative
876	MUB/01/01/42G	Mubende	weaner	female	goats	Negative
877	MUB/02/01/15C	Mubende	weaner	female	cattle	Negative
878	MUB/02/01/16C	Mubende	adult	female	cattle	Negative
879	MUB/02/01/17C	Mubende	adult	female	cattle	positive
880	MUB/02/01/18C	Mubende	adult	female	cattle	Negative
881	MUB/02/01/19C	Mubende	adult	female	cattle	Negative
882	MUB/02/01/20C	Mubende	weaner	female	cattle	Negative
883	MUB/02/01/21C	Mubende	young	male	cattle	positive
884	MUB/02/01/22C	Mubende	weaner	male	cattle	Negative
885	MUB/02/01/23C	Mubende	weaner	female	cattle	Negative
886	MUB/02/01/24C	Mubende	adult	female	cattle	borderline
887	MUB/02/01/25C	Mubende	adult	female	cattle	Negative
888	MUB/02/01/26C	Mubende	weaner	male	cattle	positive
889	MUB/02/01/27C	Mubende	adult	female	cattle	Negative
890	MUB/02/01/28C	Mubende	weaner	male	cattle	Negative
891	MUB/02/01/43S	Mubende	weaner	female	sheep	Negative
892	MUB/02/01/44S	Mubende	weaner	female	sheep	Negative
893	MUB/02/01/45S	Mubende	young	male	sheep	Negative
894	MUB/02/01/46S	Mubende	young	male	sheep	Negative
895	MUB/02/02/47G	Mubende	young	female	goats	Negative
896	MUB/02/02/48G	Mubende	young	female	goats	Negative
897	MUB/02/02/49G	Mubende	young	male	goats	Negative
898	MUB/02/02/50G	Mubende	adult	female	goats	Negative
899	MUB/02/02/51G	Mubende	adult	female	goats	Negative
900	MUB/02/02/52G	Mubende	adult	female	goats	Negative
901	MUB/02/02/53G	Mubende	adult	female	goats	Negative
902	MUB/02/02/54G	Mubende	young	male	goats	Negative
903	MUB/02/02/55G	Mubende	adult	female	goats	Negative
904	NEB/02/15C	NEBBI	weaner	female	cattle	Negative
905	NEB/02/16C	NEBBI	weaner	male	cattle	Negative
906	NEB/02/17C	NEBBI	adult	female	cattle	Negative
907	NEB/02/18C	NEBBI	weaner	male	cattle	Negative
908	NEB/02/19C	NEBBI	weaner	female	cattle	Negative
909	NEB/02/20C	NEBBI	adult	male	cattle	Negative
910	NEB/02/21C	NEBBI	adult	female	cattle	Negative
911	NEB/02/22C	NEBBI	weaner	female	cattle	Negative
912	NEB/02/23C	NEBBI	weaner	female	cattle	Negative
913	NEB/02/24C	NEBBI	weaner	male	cattle	Negative
914	NEB/02/25C	NEBBI	adult	female	cattle	Negative
915	NEB/02/27C	NEBBI	adult	male	cattle	Negative
916	NEB/02/28C	NEBBI	weaner	male	cattle	Negative
917	NEB/02/29C	NEBBI	adult	male	cattle	Negative
918	YUM/03/24G	YUMBE	weaner	female	goats	Negative
919	YUM/03/25G	YUMBE	adult	female	goats	Negative
920	YUM/03/26S	YUMBE	adult	female	sheep	Negative
921	YUM/03/27G	YUMBE	weaner	female	goats	Negative
922	YUM/03/28G	YUMBE	adult	female	goats	Negative
923	HOI/01/01/01C	Hoima	weaner	female	cattle	Negative
924	HOI/01/01/02C	Hoima	adult	female	cattle	Negative
925	HOI/01/01/03C	Hoima	weaner	female	cattle	Negative
926	HOI/01/01/04C	Hoima	adult	female	cattle	positive
927	HOI/01/01/05C	Hoima	adult	female	cattle	Negative
928	HOI/01/01/06C	Hoima	adult	female	cattle	Negative
929	HOI/01/01/07C	Hoima	weaner	male	cattle	Negative
930	HOI/01/01/08C	Hoima	young	male	cattle	Negative
931	HOI/01/01/09C	Hoima	weaner	female	cattle	Negative
932	HOI/01/01/10C	Hoima	adult	female	cattle	Negative
933	HOI/01/01/29G	Hoima	weaner	female	goats	Negative
934	HOI/01/01/30G	Hoima	adult	female	goats	Negative
935	HOI/01/01/31G	Hoima	adult	female	goats	Negative
936	HOI/01/01/32G	Hoima	adult	female	goats	Negative
937	HOI/01/01/33G	Hoima	adult	female	goats	Negative
938	HOI/01/01/34G	Hoima	adult	female	goats	Negative
939	HOI/01/02/11C	Hoima	weaner	female	cattle	Negative
940	HOI/01/02/12C	Hoima	weaner	male	cattle	Negative
941	HOI/01/02/13C	Hoima	young	male	cattle	Negative
942	HOI/01/02/14C	Hoima	weaner	female	cattle	Negative
943	HOI/01/02/35G	Hoima	young	female	goats	Negative
944	HOI/01/02/36G	Hoima	young	female	goats	Negative
945	HOI/01/02/37G	Hoima	weaner	female	goats	Negative
946	HOI/01/02/38G	Hoima	weaner	female	goats	Negative
947	HOI/01/02/39G	Hoima	young	male	goats	Negative
948	HOI/01/02/40G	Hoima	weaner	female	goats	Negative
949	HOI/01/02/41G	Hoima	weaner	female	goats	Negative
950	HOI/01/02/42G	Hoima	adult	female	goats	Negative
951	HOI/02/01/15C	Hoima	adult	female	cattle	Negative
952	HOI/02/01/16C	Hoima	adult	female	cattle	Negative
953	HOI/02/01/17C	Hoima	young	female	cattle	Negative
954	HOI/02/01/18C	Hoima	adult	female	cattle	positive
955	HOI/02/01/19C	Hoima	weaner	female	cattle	Negative
956	HOI/02/01/20C	Hoima	adult	female	cattle	Negative
957	HOI/02/01/21C	Hoima	young	female	cattle	Negative
958	HOI/02/01/22C	Hoima	young	male	cattle	Negative
959	HOI/02/01/23C	Hoima	adult	female	cattle	Negative
960	HOI/02/01/24C	Hoima	young	male	cattle	Negative
961	HOI/02/01/25C	Hoima	weaner	male	cattle	Negative
962	HOI/02/01/26C	Hoima	adult	female	cattle	positive
963	HOI/02/01/27C	Hoima	young	female	cattle	Negative
964	HOI/02/01/28C	Hoima	adult	female	cattle	Negative
965	HOI/02/01/43G	Hoima	weaner	female	goats	Negative
966	HOI/O2/01/44G	Hoima	adult	female	goats	Negative
967	HOI/02/01/45G	Hoima	young	male	goats	Negative
968	HOI/02/01/46G	Hoima	young	female	goats	Negative
969	HOI/02/01/47G	Hoima	young	female	goats	Negative
970	HOI/02/01/48G	Hoima	young	female	goats	Negative
971	HOI/02/01/49G	Hoima	adult	female	goats	Negative
972	HOI/02/01/50G	Hoima	adult	female	goats	Negative
973	HOI/02/01/51G	Hoima	weaner	female	goats	Negative
974	HOI/02/01/52G	Hoima	weaner	male	goats	Negative
975	HOI/02/01/53G	Hoima	young	female	goats	Negative
976	HOI/02/01/54G	Hoima	weaner	female	goats	Negative
977	HOI/02/01/55G	Hoima	weaner	female	goats	Negative
978	HOI/02/01/56G	Hoima	weaner	female	goats	Negative
979	KAK/01/01G	KAKUMIRO	adult	female	goats	Negative
980	KAK/01/02C	KAKUMIRO	adult	female	cattle	Positive
981	KAK/01/03G	KAKUMIRO	adult	female	goats	Negative
982	KAK/01/04C	KAKUMIRO	adult	female	cattle	Negative
983	KAK/01/04G	KAKUMIRO	adult	female	goats	Negative
984	KAK/01/05C	KAKUMIRO	adult	female	cattle	Negative
985	KAK/01/05G	KAKUMIRO	adult	female	goats	Negative
986	KAK/01/06C	KAKUMIRO	adult	female	cattle	Negative
987	KAK/01/06G	KAKUMIRO	adult	female	goats	Negative
988	KAK/01/07C	KAKUMIRO	adult	male	cattle	Negative
989	KAK/01/07G	KAKUMIRO	adult	female	goats	Negative
990	KAK/01/08C	KAKUMIRO	weaner	male	cattle	Negative
991	KAK/01/08G	KAKUMIRO	adult	female	goats	Negative
992	KAK/01/09C	KAKUMIRO	adult	male	cattle	Negative
993	KAK/01/09G	KAKUMIRO	adult	male	goats	Negative
994	KAK/01/10C	KAKUMIRO	adult	female	cattle	Negative
995	KAK/01/10G	KAKUMIRO	adult	female	goats	Negative
996	KAK/01/11C	KAKUMIRO	adult	female	cattle	Negative
997	KAK/01/12C	KAKUMIRO	adult	female	cattle	Positive
998	KAK/01/12G	KAKUMIRO	weaner	male	goats	Negative
999	KAK/01/13C	KAKUMIRO	adult	female	cattle	Negative
1000	KAK/01/13G	KAKUMIRO	weaner	female	goats	Negative
1001	KAK/01/14C	KAKUMIRO	adult	female	cattle	Negative
1002	KAK/01/14G	KAKUMIRO	weaner	female	goats	Negative
1003	KAK/02/01C	KAKUMIRO	adult	female	cattle	Positive
1004	KAK/02/01G	KAKUMIRO	adult	female	goats	Negative
1005	KAK/02/02C	KAKUMIRO	adult	female	cattle	Negative
1006	KAK/02/02G	KAKUMIRO	adult	female	goats	Negative
1007	KAK/02/03C	KAKUMIRO	adult	female	cattle	Negative
1008	KAK/02/03G	KAKUMIRO	adult	female	goats	Negative
1009	KAK/02/04C	KAKUMIRO	adult	female	cattle	Negative
1010	KAK/02/04G	KAKUMIRO	adult	male	goats	Negative
1011	KAK/02/05C	KAKUMIRO	adult	female	cattle	Positive
1012	KAK/02/05G	KAKUMIRO	adult	female	goats	Negative
1013	KAK/02/06C	KAKUMIRO	adult	female	cattle	Positive
1014	KAK/02/06G	KAKUMIRO	weaner	male	goats	Negative
1015	KAK/02/07C	KAKUMIRO	adult	male	cattle	Negative
1016	KAK/02/07G	KAKUMIRO	adult	female	goats	Negative
1017	KAK/02/08C	KAKUMIRO	adult	female	cattle	Negative
1018	KAK/02/08G	KAKUMIRO	weaner	male	goats	Negative
1019	KAK/02/09C	KAKUMIRO	weaner	female	cattle	Negative
1020	KAK/02/09G	KAKUMIRO	adult	female	goats	Negative
1021	KAK/02/10C	KAKUMIRO	adult	female	cattle	Negative
1022	KAK/02/10G	KAKUMIRO	adult	female	goats	Negative
1023	KAK/02/11C	KAKUMIRO	adult	female	cattle	Negative
1024	KAK/02/12G	KAKUMIRO	adult	female	goats	Negative
1025	KAK/02/13C	KAKUMIRO	adult	female	cattle	Positive
1026	KAK/02/13G	KAKUMIRO	adult	female	goats	Negative
1027	KAK/02/14C	KAKUMIRO	adult	female	cattle	Negative
1028	KAK/02/14G	KAKUMIRO	weaner	male	goats	Positive
1029	PAK/01/01S	PAKWACH	adult	female	sheep	Negative
1030	PAK/01/02S	PAKWACH	adult	female	sheep	Negative
1031	PAK/01/03S	PAKWACH	weaner	female	sheep	Negative
1032	PAK/01/04G	PAKWACH	adult	female	goats	Negative
1033	PAK/01/05S	PAKWACH	weaner	female	sheep	Negative
1034	PAK/01/06S	PAKWACH	weaner	female	sheep	Negative
1035	PAK/01/07S	PAKWACH	adult	female	sheep	Negative
1036	PAK/01/08S	PAKWACH	adult	female	sheep	Negative
1037	PAK/01/09S	PAKWACH	adult	female	sheep	Negative
1038	PAK/01/10S	PAKWACH	weaner	female	sheep	Negative
1039	PAK/01/11S	PAKWACH	adult	female	sheep	Negative
1040	PAK/01/12S	PAKWACH	adult	female	sheep	Negative
1041	PAK/01/13S	PAKWACH	adult	female	sheep	Negative
1042	PAK/01/14G	PAKWACH	weaner	female	goats	Negative
1043	PAK/02/10C	PAKWACH	young	male	cattle	Negative
1044	PAK/02/11C	PAKWACH	young	female	cattle	Negative
1045	PAK/02/12C	PAKWACH	weaner	female	cattle	Negative
1046	PAK/02/13C	PAKWACH	young	female	cattle	Negative
1047	PAK/02/14C	PAKWACH	weaner	female	cattle	Negative
1048	KYO/02/15C	KYOJERA	young	female	cattle	Negative
1049	KYO/02/16C	KYOJERA	young	female	cattle	Negative
1050	KYO/02/17C	KYOJERA	adult	female	cattle	Positive
1051	KYO/02/18C	KYOJERA	young	male	cattle	Positive
1052	KYO/02/19C	KYOJERA	young	male	cattle	Negative
1053	KYO/02/20C	KYOJERA	young	male	cattle	Negative
1054	KYO/02/21C	KYOJERA	adult	female	cattle	Positive
1055	KYO/02/22C	KYOJERA	adult	female	cattle	Negative
1056	KYO/02/23C	KYOJERA	adult	female	cattle	Positive
1057	KYO/02/24C	KYOJERA	young	female	cattle	Positive
1058	KYO/02/25C	KYOJERA	young	male	cattle	Negative
1059	KYO/02/26C	KYOJERA	young	female	cattle	Negative
1060	KYO/02/27C	KYOJERA	young	female	cattle	Negative
1061	KYO/02/28C	KYOJERA	weaner	male	cattle	Negative
1062	KYO/02/43G	KYOJERA	adult	female	goats	Positive
1063	KYO/02/44G	KYOJERA	young	female	goats	Negative
1064	KYO/02/45G	KYOJERA	young	female	goats	Negative
1065	KYO/02/46G	KYOJERA	adult	male	goats	Negative
1066	KYO/02/47G	KYOJERA	young	female	goats	Negative
1067	KYO/02/48G	KYOJERA	weaner	female	goats	Positive
1068	KYO/02/49S	KYOJERA	young	female	sheep	Negative
1069	KYO/02/50S	KYOJERA	weaner	female	sheep	Negative
1070	KYO/02/51S	KYOJERA	weaner	female	sheep	Negative
1071	KYO/02/52S	KYOJERA	weaner	male	sheep	Negative
1072	KYO/02/54G	KYOJERA	weaner	female	goats	Negative
1073	KYO/02/55G	KYOJERA	young	male	goats	Negative
1074	KYO/02/56G	KYOJERA	young	male	goats	Negative
1075	BUK/02/41G	BUKOMANSIMBI	adult	female	goats	Positive
1076	BUK/02/42G	BUKOMANSIMBI	adult	male	goats	Positive
1077	BUK/02/43G	BUKOMANSIMBI	adult	female	goats	Positive
1078	BUK/02/44G	BUKOMANSIMBI	adult	female	goats	Negative
1079	BUK/02/45G	BUKOMANSIMBI	adult	female	goats	Negative
1080	BUK/02/46G	BUKOMANSIMBI	adult	female	goats	Negative
1081	BUK/02/47G	BUKOMANSIMBI	adult	female	goats	Negative
1082	BUK/02/48G	BUKOMANSIMBI	young	male	goats	Negative
1083	BUK/02/49G	BUKOMANSIMBI	young	male	goats	Negative
1084	BUK/02/50G	BUKOMANSIMBI	young	male	goats	Negative
1085	BUK/02/51G	BUKOMANSIMBI	adult	female	goats	Negative
1086	BUK/02/52G	BUKOMANSIMBI	adult	female	goats	Negative
1087	BUK/02/53G	BUKOMANSIMBI	young	male	goats	Positive
1088	KYO/01/01C	KYOTERA	weaner	male	cattle	Negative
1089	KYO/01/02C	KYOTERA	weaner	female	cattle	Negative
1090	KYO/01/03C	KYOTERA	weaner	female	cattle	Negative
1091	KYO/01/04C	KYOTERA	young	female	cattle	Negative
1092	KYO/01/05C	KYOTERA	adult	female	cattle	Negative
1093	KYO/01/06C	KYOTERA	weaner	male	cattle	Negative
1094	KYO/01/07C	KYOTERA	young	female	cattle	Negative
1095	KYO/01/08C	KYOTERA	adult	female	cattle	Negative
1096	KYO/01/09C	KYOTERA	adult	female	cattle	Positive
1097	KYO/01/10C	KYOTERA	young	female	cattle	Negative
1098	KYO/01/11C	KYOTERA	adult	female	cattle	Positive
1099	KYO/01/12C	KYOTERA	young	male	cattle	Positive
1100	KYO/01/13C	KYOTERA	weaner	female	cattle	Negative
1101	KYO/01/14C	KYOTERA	young	female	cattle	Negative
1102	KYO/01/29G	KYOTERA	adult	female	goats	Negative
1103	KYO/01/30G	KYOTERA	adult	female	goats	Positive
1104	KYO/01/31G	KYOTERA	adult	female	goats	Negative
1105	KYO/01/32G	KYOTERA	adult	female	goats	Negative
1106	KYO/01/33G	KYOTERA	adult	male	goats	Negative
1107	KYO/01/34G	KYOTERA	adult	female	goats	Negative
1108	KYO/01/35G	KYOTERA	adult	female	goats	Negative
1109	KYO/01/36G	KYOTERA	adult	female	goats	Positive
1110	KYO/01/37G	KYOTERA	adult	male	goats	Negative
1111	KYO/01/38G	KYOTERA	adult	female	goats	Negative
1112	KYO/01/39G	KYOTERA	adult	female	goats	Negative
1113	KYO/01/40G	KYOTERA	adult	female	goats	Negative
1114	KYO/01/41G	KYOTERA	adult	male	goats	Negative
1115	KYO/01/42G	KYOTERA	adult	male	goats	Negative
1116	BUK/03/15C	BUKOMANSIMBI	young	male	cattle	Negative
1117	BUK/03/16C	BUKOMANSIMBI	young	male	cattle	Negative
1118	BUK/03/17C	BUKOMANSIMBI	young	female	cattle	Negative
1119	BUK/03/18C	BUKOMANSIMBI	young	male	cattle	Negative
1120	BUK/03/19C	BUKOMANSIMBI	weaner	female	cattle	Positive
1121	BUK/03/20C	BUKOMANSIMBI	young	male	cattle	Positive
1122	BUK/03/21C	BUKOMANSIMBI	weaner	female	cattle	Negative
1123	BUK/03/22C	BUKOMANSIMBI	weaner	female	cattle	Positive
1124	BUK/03/23C	BUKOMANSIMBI	young	female	cattle	Negative
1125	BUK/03/24C	BUKOMANSIMBI	young	female	cattle	Negative
1126	BUK/03/25C	BUKOMANSIMBI	young	female	cattle	Negative
1127	BUK/03/26C	BUKOMANSIMBI	young	male	cattle	Negative
1128	BUK/03/27C	BUKOMANSIMBI	young	male	cattle	Positive
1129	BUK/03/28C	BUKOMANSIMBI	young	female	cattle	Negative
1130	BUK/01/01C	BUKOMANSIMBI	adult	female	cattle	Positive
1131	BUK/01/02C	BUKOMANSIMBI	adult	male	cattle	Negative
1132	BUK/01/03C	BUKOMANSIMBI	adult	male	cattle	Negative
1133	BUK/01/04C	BUKOMANSIMBI	adult	female	cattle	Negative
1134	BUK/01/05C	BUKOMANSIMBI	adult	male	cattle	Negative
1135	BUK/01/06C	BUKOMANSIMBI	adult	female	cattle	Positive
1136	BUK/01/07C	BUKOMANSIMBI	adult	female	cattle	Positive
1137	BUK/01/08C	BUKOMANSIMBI	adult	male	cattle	Negative
1138	BUK/01/09C	BUKOMANSIMBI	adult	male	cattle	Negative
1139	BUK/01/10C	BUKOMANSIMBI	adult	female	cattle	Positive
1140	BUK/01/11C	BUKOMANSIMBI	adult	male	cattle	Negative
1141	BUK/01/12C	BUKOMANSIMBI	adult	female	cattle	Negative
1142	BUK/01/13C	BUKOMANSIMBI	adult	female	cattle	Positive
1143	BUK/01/14C	BUKOMANSIMBI	adult	male	cattle	Positive
1144	BUK/01/29S	BUKOMANSIMBI	weaner	male	sheep	Positive
1145	BUK/01/30S	BUKOMANSIMBI	weaner	female	sheep	Negative
1146	BUK/01/31S	BUKOMANSIMBI	weaner	male	sheep	Negative
1147	BUK/01/32S	BUKOMANSIMBI	weaner	female	sheep	Negative
1148	BUK/01/33S	BUKOMANSIMBI	weaner	female	sheep	Negative
1149	BUK/01/34S	BUKOMANSIMBI	weaner	female	sheep	Negative
1150	BUK/01/35S	BUKOMANSIMBI	weaner	female	sheep	Negative
1151	BUK/01/37S	BUKOMANSIMBI	weaner	female	sheep	Negative
1152	BUK/01/38S	BUKOMANSIMBI	weaner	female	sheep	Negative
1153	BUK/01/39S	BUKOMANSIMBI	weaner	female	sheep	Negative
1154	BUK/01/40S	BUKOMANSIMBI	young	female	sheep	Negative
1155	YUM/01/01C	YUMBE	weaner	male	cattle	Negative
1156	YUM/01/02C	YUMBE	weaner	male	cattle	Negative
1157	YUM/01/03C	YUMBE	weaner	female	cattle	Negative
1158	YUM/01/04C	YUMBE	adult	female	cattle	Negative
1159	YUM/01/05C	YUMBE	adult	male	cattle	Positive
1160	YUM/01/06C	YUMBE	adult	male	cattle	Negative
1161	YUM/01/07C	YUMBE	weaner	female	cattle	Negative
1162	YUM/01/07S	YUMBE	weaner	female	sheep	Negative
1163	YUM/01/08C	YUMBE	adult	male	cattle	Negative
1164	YUM/01/08S	YUMBE	adult	male	sheep	Negative
1165	YUM/01/09C	YUMBE	adult	female	cattle	Negative
1166	YUM/01/09S	YUMBE	adult	female	sheep	Negative
1167	YUM/01/10C	YUMBE	adult	female	cattle	Positive
1168	YUM/01/10S	YUMBE	adult	female	sheep	Negative
1169	YUM/01/11C	YUMBE	adult	female	cattle	Negative
1170	YUM/01/11G	YUMBE	weaner	male	goats	Negative
1171	YUM/01/12C	YUMBE	adult	female	cattle	Negative
1172	YUM/01/12G	YUMBE	weaner	female	goats	Negative
1173	YUM/01/13C	YUMBE	adult	female	cattle	Negative
1174	YUM/01/13G	YUMBE	weaner	male	goats	Negative
1175	YUM/01/14C	YUMBE	weaner	female	cattle	Negative
1176	YUM/01/15C	YUMBE	adult	female	cattle	Negative
1177	YUM/01/16C	YUMBE	weaner	female	cattle	Negative
1178	MSK/01/01C	MASAKA	adult	female	cattle	Negative
1179	MSK/01/02C	MASAKA	adult	female	cattle	Negative
1180	MSK/01/03C	MASAKA	young	male	cattle	Negative
1181	MSK/01/04C	MASAKA	young	female	cattle	Negative
1182	MSK/01/05C	MASAKA	adult	female	cattle	Negative
1183	MSK/01/06C	MASAKA	weaner	male	cattle	Negative
1184	MSK/01/07C	MASAKA	adult	female	cattle	Negative
1185	MSK/01/08C	MASAKA	adult	female	cattle	Negative
1186	MSK/01/09C	MASAKA	young	male	cattle	Negative
1187	MSK/01/10C	MASAKA	adult	female	cattle	Negative
1188	MSK/01/11C	MASAKA	weaner	female	cattle	Negative
1189	MSK/01/12C	MASAKA	adult	female	cattle	Negative
1190	MSK/01/13C	MASAKA	adult	female	cattle	Negative
1191	MSK/01/15C	MASAUA	adult	female	cattle	Negative
1192	MSK/01/29G	MASAKA	young	female	goats	Negative
1193	MSK/01/30G	MASAKA	weaner	female	goats	Negative
1194	MSK/01/31G	MASAKA	weaner	male	goats	Negative
1195	MSK/01/32G	MASAKA	weaner	female	goats	Negative
1196	MSK/01/33G	MASAKA	adult	male	goats	Negative
1197	MSK/01/34G	MASAKA	young	male	goats	Negative
1198	MSK/01/35G	MASAKA	weaner	female	goats	Negative
1199	MSK/01/36G	MASAKA	weaner	female	goats	Negative
1200	MSK/01/37G	MASAKA	young	female	goats	Negative
1201	MSK/01/38G	MASAKA	young	female	goats	Negative
1202	MSK/01/39G	MASAKA	adult	female	goats	Negative
1203	MSK/01/40G	MASAKA	young	female	goats	Negative
1204	MSK/01/41G	MASAKA	weaner	female	goats	Negative
1205	MSK/01/42G	MASAKA	young	female	goats	Negative
1206	MSK/01/43S	MASAUA	weaner	female	sheep	Negative
1207	MSK/01/46G	MASAUA	weaner	female	goats	Negative
1208	MSK/01/47S	MASAUA	weaner	female	sheep	Negative
1209	MSK/01/48G	MASAUA	weaner	female	goats	Negative
1210	MSK/01/49S	MASAUA	weaner	female	sheep	Negative
1211	MSK/01/50S	MASAUA	young	female	sheep	Negative
1212	MSK/01/51G	MASAUA	young	female	goats	Negative
1213	MSK/01/52G	MASAUA	weaner	female	goats	Negative
1214	MSK/01/53S	MASAUA	weaner	female	sheep	Negative
1215	MSK/01/55S	MASAUA	weaner	female	sheep	Negative
1216	MSK/01/56G	MASAKA	weaner	female	goats	Negative
1217	MSK/02/16C	MASAUA	adult	female	cattle	Negative
1218	MSK/02/17C	MASAUA	adult	female	cattle	Negative
1219	MSK/02/18C	MASAUA	weaner	female	cattle	Negative
1220	MSK/02/19C	MASAUA	adult	female	cattle	Negative
1221	MSK/02/20C	MASAUA	adult	female	cattle	Negative
1222	MSK/02/21C	MASAUA	adult	female	cattle	Negative
1223	MSK/02/22C	MASAUA	adult	female	cattle	Negative
1224	MSK/02/23C	MASAUA	weaner	female	cattle	Negative
1225	MSK/02/24C	MASAUA	adult	female	cattle	Negative
1226	MSK/02/25C	MASAUA	weaner	female	cattle	Negative
1227	MSK/02/26C	MASAUA	weaner	female	cattle	Negative
1228	MSK/02/27C	MASAUA	weaner	female	cattle	Negative
1229	MSK/02/28C	MASAUA	adult	female	cattle	Negative
1230	KAS/01/01C	KASSANDA	adult	female	cattle	Positive
1231	KAS/01/02C	KASSANDA	adult	female	cattle	Negative
1232	KAS/01/03C	KASSANDA	adult	female	cattle	Positive
1233	KAS/01/04C	KASSANDA	adult	female	cattle	Negative
1234	KAS/01/05C	KASSANDA	young	female	cattle	Negative
1235	KAS/01/06C	KASSANDA	adult	female	cattle	Negative
1236	KAS/01/07C	KASSANDA	adult	female	cattle	Positive
1237	KAS/01/08C	KASSANDA	weaner	female	cattle	Negative
1238	KAS/01/09C	KASSANDA	adult	female	cattle	Positive
1239	KAS/01/10C	KASSANDA	adult	female	cattle	Negative
1240	KAS/01/11C	KASSANDA	adult	female	cattle	Negative
1241	KAS/01/12C	KASSANDA	young	female	cattle	Negative
1242	KAS/01/13C	KASSANDA	adult	female	cattle	Negative
1243	KAS/01/14C	KASSANDA	adult	female	cattle	Negative
1244	KAS/02/43G	KASSANDA	young	male	goats	Negative
1245	KAS/02/45G	KASSANDA	young	male	goats	Negative
1246	KAS/02/46G	KASSANDA	weaner	female	goats	Negative
1247	KAS/02/47G	KASSANDA	weaner	female	goats	Negative
1248	KAS/02/48G	KASSANDA	weaner	female	goats	Negative
1249	KAS/02/49G	KASSANDA	weaner	male	goats	Negative
1250	KAS/02/50G	KASSANDA	young	female	goats	Negative
1251	KAS/02/51G	KASSANDA	weaner	male	goats	Negative
1252	KAS/02/52G	KASSANDA	weaner	female	goats	Negative
1253	KAS/02/53G	KASSANDA	young	female	goats	Negative
1254	KAS/02/54G	KASSANDA	weaner	female	goats	Negative
1255	KAS/02/55G	KASSANDA	young	female	goats	Negative
1256	KAS/02/56G	KASSANDA	young	male	goats	Negative
1257	KAS/01/29G	KASSANDA	weaner	female	goats	Negative
1258	KAS/01/30G	KASSANDA	weaner	female	goats	Negative
1259	KAS/01/31G	KASSANDA	weaner	female	goats	Negative
1260	KAS/01/32G	KASSANDA	weaner	female	goats	Negative
1261	KAS/01/34G	KASSANDA	young	male	goats	Negative
1262	KAS/01/35G	KASSANDA	young	female	goats	Negative
1263	KAS/01/36G	KASSANDA	young	female	goats	Negative
1264	KAS/01/38G	KASSANDA	young	female	goats	Negative
1265	KAS/01/39G	KASSANDA	young	female	goats	Negative
1266	KAS/01/40G	KASSANDA	young	female	goats	Negative
1267	KAS/01/41G	KASSANDA	young	female	goats	Negative
1268	KAS/01/42G	KASSANDA	weaner	female	goats	Negative
1269	KAS/02/15C	KASSANDA	adult	female	cattle	Negative
1270	KAS/02/16C	KASSANDA	adult	female	cattle	Negative
1271	KAS/02/17C	KASSANDA	adult	female	cattle	Negative
1272	KAS/02/18C	KASSANDA	adult	female	cattle	Negative
1273	KAS/02/19C	KASSANDA	adult	female	cattle	Negative
1274	KAS/02/20C	KASSANDA	adult	female	cattle	Positive
1275	KAS/02/21C	KASSANDA	adult	female	cattle	Negative
1276	KAS/02/22C	KASSANDA	adult	female	cattle	Positive
1277	KAS/02/23C	KASSANDA	adult	female	cattle	Negative
1278	KAS/02/24C	KASSANDA	adult	female	cattle	Positive
1279	KAS/02/25C	KASSANDA	adult	female	cattle	Negative
1280	KAS/02/26C	KASSANDA	weaner	female	cattle	Negative
1281	KAS/02/27C	KASSANDA	adult	female	cattle	Negative
1282	KAS/02/28C	KASSANDA	adult	female	cattle	Negative
1283	GOM/01/01C	GOMBA	adult	female	cattle	Negative
1284	GOM/01/02C	GOMBA	adult	female	cattle	Negative
1285	GOM/01/03C	GOMBA	adult	female	cattle	Negative
1286	GOM/01/04C	GOMBA	adult	female	cattle	Negative
1287	GOM/01/05C	GOMBA	adult	female	cattle	Negative
1288	GOM/01/06C	GOMBA	adult	female	cattle	Negative
1289	GOM/01/07C	GOMBA	adult	female	cattle	Negative
1290	GOM/01/08C	GOMBA	adult	female	cattle	Negative
1291	GOM/01/09C	GOMBA	adult	female	cattle	Negative
1292	GOM/01/10C	GOMBA	adult	female	cattle	Negative
1293	GOM/01/11C	GOMBA	adult	female	cattle	Positive
1294	GOM/01/12C	GOMBA	adult	female	cattle	Negative
1295	GOM/01/13C	GOMBA	adult	female	cattle	Negative
1296	GOM/01/14C	GOMBA	adult	female	cattle	Negative
1297	GOM/01/15G	GOMBA	adult	female	goats	Negative
1298	GOM/01/16G	GOMBA	weaner	female	goats	Negative
1299	GOM/01/17G	GOMBA	adult	female	goats	Negative
1300	GOM/01/18G	GOMBA	young	male	goats	Negative
1301	GOM/01/19G	GOMBA	adult	female	goats	Negative
1302	GOM/01/20G	GOMBA	young	male	goats	Positive
1303	GOM/01/21G	GOMBA	weaner	female	goats	Negative
1304	GOM/01/22G	GOMBA	weaner	female	goats	Negative
1305	GOM/01/23G	GOMBA	young	male	goats	Negative
1306	GOM/01/24G	GOMBA	young	female	goats	Negative
1307	GOM/01/25G	GOMBA	young	female	goats	Negative
1308	GOM/01/26G	GOMBA	adult	female	goats	Negative
1309	GOM/01/27G	GOMBA	young	male	goats	Negative
1310	GOM/01/28G	GOMBA	weaner	female	goats	Negative
1311	GOM/02/01C	GOMBA	weaner	male	cattle	Positive
1312	GOM/02/02C	GOMBA	weaner	female	cattle	Negative
1313	GOM/02/03C	GOMBA	young	female	cattle	Negative
1314	GOM/02/04C	GOMBA	young	female	cattle	Positive
1315	GOM/02/05C	GOMBA	young	female	cattle	Negative
1316	GOM/02/06C	GOMBA	young	female	cattle	Negative
1317	GOM/02/07C	GOMBA	young	male	cattle	Negative
1318	GOM/02/08C	GOMBA	weaner	male	cattle	Negative
1319	GOM/02/09C	GOMBA	young	male	cattle	Negative
1320	GOM/02/10C	GOMBA	weaner	male	cattle	Negative
1321	GOM/02/11C	GOMBA	adult	female	cattle	Negative
1322	GOM/02/12C	GOMBA	adult	female	cattle	Positive
1323	GOM/02/13C	GOMBA	adult	female	cattle	Negative
1324	GOM/02/14C	GOMBA	weaner	male	cattle	Negative
1325	GOM/02/15G	GOMBA	weaner	female	goats	Negative
1326	GOM/02/16G	GOMBA	weaner	female	goats	Negative
1327	GOM/02/17G	GOMBA	young	male	goats	Negative
1328	GOM/02/18G	GOMBA	adult	female	goats	Negative
1329	GOM/02/19G	GOMBA	weaner	female	goats	Negative
1330	GOM/02/20G	GOMBA	weaner	female	goats	Negative
1331	GOM/02/22G	GOMBA	young	female	goats	Negative
1332	GOM/02/23G	GOMBA	weaner	male	goats	Negative
1333	GOM/02/24G	GOMBA	adult	male	goats	Positive
1334	GOM/02/25G	GOMBA	weaner	female	goats	Positive
1335	GOM/02/26G	GOMBA	weaner	female	goats	Positive
1336	GOM/02/27G	GOMBA	weaner	female	goats	Negative
1337	GOM/02/28G	GOMBA	weaner	female	goats	Negative
1338	GOM/02/29G	GOMBA	weaner	female	goats	Negative
1339	KAL/02/15C	KALUNGU	adult	female	cattle	Negative
1340	KAL/02/16C	KALUNGU	young	female	cattle	Positive
1341	KAL/02/17C	KALUNGU	young	female	cattle	Negative
1342	KAL/02/18C	KALUNGU	weaner	female	cattle	Negative
1343	KAL/02/19C	KALUNGU	weaner	female	cattle	Negative
1344	KAL/02/20C	KALUNGU	adult	female	cattle	Negative
1345	KAL/02/21C	KALUNGU	young	male	cattle	Negative
1346	KAL/02/22C	KALUNGU	adult	female	cattle	Negative
1347	KAL/02/23C	KALUNGU	young	female	cattle	Negative
1348	KAL/02/25C	KALUNGU	weaner	female	cattle	Negative
1349	KAL/02/26C	KALUNGU	adult	female	cattle	Negative
1350	KAL/02/27C	KALUNGU	young	female	cattle	Negative
1351	KAL/02/43G	KALUNGU	weaner	female	goats	Negative
1352	KAL/02/44G	KALUNGU	weaner	female	goats	Negative
1353	KAL/02/45G	KALUNGU	young	male	goats	Negative
1354	KAL/02/46G	KALUNGU	weaner	male	goats	Negative
1355	KAL/02/47G	KALUNGU	young	male	goats	Negative
1356	KAL/02/48G	KALUNGU	young	female	goats	Negative
1357	KAL/02/49G	KALUNGU	weaner	female	goats	Negative
1358	KAL/02/50G	KALUNGU	weaner	female	goats	Negative
1359	KAL/02/51G	KALUNGU	weaner	female	goats	Negative
1360	KAL/02/52G	KALUNGU	young	female	goats	Negative
1361	KAL/02/53G	KALUNGU	young	male	goats	Negative
1362	KAL/02/54G	KALUNGU	weaner	female	goats	Negative
1363	KAL/02/55G	KALUNGU	weaner	female	goats	Negative
1364	KAL/02/56G	KALUNGU	young	female	goats	Negative
1365	KAL/01/01C	KALUNGU	young	male	cattle	Negative
1366	KAL/01/02C	KALUNGU	young	male	cattle	Negative
1367	KAL/01/03C	KALUNGU	young	male	cattle	Negative
1368	KAL/01/04C	KALUNGU	young	male	cattle	Negative
1369	KAL/01/05C	KALUNGU	young	female	cattle	Negative
1370	KAL/01/06C	KALUNGU	weaner	female	cattle	Positive
1371	KAL/01/07C	KALUNGU	adult	female	cattle	Negative
1372	KAL/01/08C	KALUNGU	weaner	female	cattle	Negative
1373	KAL/01/09C	KALUNGU	adult	male	cattle	Negative
1374	KAL/01/10C	KALUNGU	adult	female	cattle	Negative
1375	KAL/01/11C	KALUNGU	adult	male	cattle	Negative
1376	KAL/01/12C	KALUNGU	weaner	male	cattle	Negative
1377	KAL/01/13C	KALUNGU	adult	male	cattle	Negative
1378	KAL/01/14C	KALUNGU	young	male	cattle	Positive
1379	KAL/01/29S	KALUNGU	weaner	female	sheep	Negative
1380	KAL/01/30S	KALUNGU	adult	male	sheep	Negative
1381	KAL/01/31S	KALUNGU	weaner	male	sheep	Negative
1382	KAL/01/32G	KALUNGU	adult	female	goats	Negative
1383	MAS/02/02/15C	Masindi	weaner	female	cattle	Negative
1384	MAS/02/02/16C	Masindi	weaner	female	cattle	Negative
1385	MAS/02/02/17C	Masindi	weaner	female	cattle	Negative
1386	MAS/02/02/18C	Masindi	weaner	female	cattle	Negative
1387	MAS/02/02/19C	Masindi	weaner	female	cattle	Negative
1388	MAS/02/02/20C	Masindi	weaner	female	cattle	Negative
1389	MAS/02/02/22C	Masindi	weaner	female	cattle	Negative
1390	MAS/02/02/23C	Masindi	adult	female	cattle	Negative
1391	MAS/02/02/24C	Masindi	adult	female	cattle	Negative
1392	MAS/02/02/25C	Masindi	adult	female	cattle	Negative
1393	MAS/02/02/26C	Masindi	adult	female	cattle	Negative
1394	MAS/02/02/27C	Masindi	adult	female	cattle	Negative
1395	MAS/02/02/28C	Masindi	weaner	female	cattle	Negative
1396	MAS/02/02/21C	Masindi	adult	female	cattle	Negative
1397	MAS/02/02/43G	Masindi	young	male	goats	Negative
1398	MAS/02/02/44G	Masindi	young	male	goats	Negative
1399	MAS/02/02/45G	Masindi	weaner	female	goats	Negative
1400	MAS/02/02/46G	Masindi	adult	female	goats	Negative
1401	MAS/02/02/47G	Masindi	weaner	female	goats	Negative
1402	MAS/02/02/48G	Masindi	young	male	goats	Negative
1403	MAS/02/02/49G	Masindi	young	female	goats	Negative
1404	MAS/02/02/50G	Masindi	weaner	male	goats	Negative
1405	MAS/02/02/51G	Masindi	weaner	female	goats	Negative
1406	MAS/02/02/52G	Masindi	adult	female	goats	Negative
1407	MAS/02/02/53G	Masindi	adult	female	goats	Negative
1408	MAS/02/02/54G	Masindi	weaner	female	goats	Negative
1409	MAS/02/02/55G	Masindi	weaner	female	goats	Negative
1410	MAS/02/02/56G	Masindi	young	male	goats	Negative
1411	MAS/01/01/01C	Masindi	adult	female	cattle	Negative
1412	MAS/01/01/02/C	Masindi	adult	female	cattle	Negative
1413	MAS/01/01/03C	Masindi	adult	female	cattle	Negative
1414	MAS/01/01/05/C	Masindi	adult	female	cattle	Negative
1415	MAS/01/01/04C	Masindi	adult	female	cattle	Negative
1416	MAS/01/01/11C	Masindi	weaner	female	cattle	Negative
1417	MAS/01/01/07C	Masindi	adult	female	cattle	Negative
1418	MAS/01/01/06C	Masindi	adult	female	cattle	Negative
1419	MAS/01/01/08C	Masindi	adult	female	cattle	Negative
1420	MAS/01/01/12/C	Masindi	adult	female	cattle	positive
1421	MAS/01/01/13C	Masindi	adult	female	cattle	Negative
1422	MAS/01/01/14C	Masindi	adult	female	cattle	Negative
1423	MAS/01/01/09C	Masindi	adult	female	cattle	positive
1424	MAS/01/01/10C	Masindi	adult	female	cattle	Negative
1425	MAS/01/01/31G	Masindi	adult	female	goats	Negative
1426	MAS/01/01/29G	Masindi	young	male	goats	Negative
1427	MAS/01/01/30G	Masindi	weaner	female	goats	positive
1428	MAS/01/01/32G	Masindi	young	female	goats	Negative
1429	MAS/01/01/33G	Masindi	adult	female	goats	Negative
1430	MAS/01/01/34G	Masindi	young	female	goats	Negative
1431	MAS/01/01/35G	Masindi	adult	male	goats	Negative
1432	MAS/01/01/36G	Masindi	weaner	female	goats	Negative
1433	MAS/01/01/37G	Masindi	weaner	female	goats	Negative
1434	MAS/01/01/38G	Masindi	young	female	goats	Negative
1435	MAS/01/01/39G	Masindi	weaner	female	goats	Negative
1436	MAS/01/01/40G	Masindi	weaner	female	goats	Negative
1437	MAS/01/01/41G	Masindi	adult	female	goats	Negative
1438	MAS/01/01/42G	Masindi	young	male	goats	Negative
1439	KIB/01/01/01C	Kiboga	weaner	male	cattle	Negative
1440	KIB/01/01/02C	Kiboga	adult	male	cattle	borderline
1441	KIB/01/01/03C	Kiboga	weaner	female	cattle	Negative
1442	KIB/01/01/04C	Kiboga	weaner	male	cattle	Negative
1443	KIB/01/01/05C	Kiboga	adult	female	cattle	Negative
1444	KIB/01/01/06C	Kiboga	adult	female	cattle	Negative
1445	KIB/01/01/07C	Kiboga	weaner	female	cattle	Negative
1446	KIB/01/01/29G	Kiboga	young	female	goats	Negative
1447	KIB/01/01/30G	Kiboga	adult	female	goats	Negative
1448	KIB/01/02/08C	Kiboga	adult	female	cattle	Negative
1449	KIB/01/02//09C	Kiboga	adult	female	cattle	Negative
1450	KIB/01/02/10C	Kiboga	adult	female	cattle	Negative
1451	KIB/01/02/11C	Kiboga	adult	female	cattle	Negative
1452	KIB/01/02/12C	Kiboga	young	male	cattle	Negative
1453	KIB/01/02/13C	Kiboga	weaner	female	cattle	Negative
1454	KIB/01/02/14C	Kiboga	young	male	cattle	Negative
1455	KIB/01/02/31SH	Kiboga	weaner	male	sheep	Negative
1456	KIB/01/02/32SH	Kiboga	adult	female	sheep	Negative
1457	KIB/01/02/33SH	Kiboga	adult	female	sheep	Negative
1458	KIB/01/02/34SH	Kiboga	adult	female	sheep	Negative
1459	KIB/01/02/35G	Kiboga	weaner	female	goats	Negative
1460	KIB/01/02/36G	Kiboga	weaner	male	goats	Negative
1461	KIB/01/02/37G	Kiboga	weaner	female	goats	Negative
1462	KIB/01/02/38G	Kiboga	weaner	female	goats	positive
1463	KIB/01/02/39G	Kiboga	weaner	female	goats	Negative
1464	KIB/01/02/40G	Kiboga	young	female	goats	positive
1465	KIB/01/02/41G	Kiboga	young	female	goats	Negative
1466	KIB/01/02/42G	Kiboga	young	female	goats	Negative
1467	KIB/02/01/15C	Kiboga	young	female	cattle	borderline
1468	KIB/02/01/16C	Kiboga	adult	female	cattle	Negative
1469	KIB/02/01/17C	Kiboga	young	female	cattle	Negative
1470	KIB/02/01/18C	Kiboga	adult	female	cattle	positive
1471	KIB/02/01/19C	Kiboga	weaner	male	cattle	Negative
1472	KIB/02/01/20C	Kiboga	weaner	male	cattle	Negative
1473	KIB/02/01/21C	Kiboga	weaner	female	cattle	Negative
1474	KIB/02/01/22C	Kiboga	adult	female	cattle	Negative
1475	KIB/02/02/23C	Kiboga	adult	female	cattle	Negative
1476	KIB/02/01/24C	Kiboga	weaner	male	cattle	Negative
1477	KIB/02/01/25C	Kiboga	weaner	male	cattle	Negative
1478	KIB/02/01/26C	Kiboga	adult	female	cattle	Negative
1479	KIB/02/01/27C	Kiboga	adult	female	cattle	Negative
1480	KIB/02/01/28C	Kiboga	adult	female	cattle	Negative
1481	KIB/02/01/43G	Kiboga	weaner	female	goats	Negative
1482	KIB/02/01/44G	Kiboga	adult	female	goats	Negative
1483	KIB/02/01/45G	Kiboga	weaner	female	goats	Negative
1484	KIB/02/01/46G	Kiboga	young	female	goats	Negative
1485	KIB/02/01/47G	Kiboga	adult	male	goats	Negative
1486	KIB/02/01/48G	Kiboga	adult	male	goats	Negative
1487	KIB/02/01/49G	Kiboga	weaner	male	goats	Negative
1488	KIB/02/01/50G	Kiboga	young	female	goats	Negative
1489	KIB/02/01/51G	Kiboga	weaner	female	goats	Negative
1490	KIB/02/01/52G	Kiboga	weaner	female	goats	Negative
1491	KIB/02/01/53G	Kiboga	young	female	goats	Negative
1492	KIB/02/01/54G	Kiboga	weaner	female	goats	Negative
1493	KIB/02/01/55G	Kiboga	adult	female	goats	Negative
1494	KIB/02/01/56G	Kiboga	weaner	female	goats	Negative
1495	MOY/01/01C	MOYO	adult	female	cattle	Negative
1496	MOY/01/02C	MOYO	weaner	female	cattle	Negative
1497	MOY/01/03C	MOYO	weaner	female	cattle	Negative
1498	MOY/01/04C	MOYO	weaner	female	cattle	Negative
1499	MOY/01/05C	MOYO	weaner	female	cattle	Negative
1500	MOY/01/06C	MOYO	adult	female	cattle	Negative
1501	MOY/01/07C	MOYO	adult	male	cattle	Positive
1502	MOY/01/08C	MOYO	weaner	male	cattle	Positive
1503	MOY/01/09C	MOYO	adult	male	cattle	Negative
1504	MOY/01/10C	MOYO	adult	female	cattle	Negative
1505	MOY/01/11C	MOYO	adult	female	cattle	Positive
1506	MOY/01/12C	MOYO	adult	female	cattle	Positive
1507	MOY/01/13C	MOYO	adult	female	cattle	Positive
1508	MOY/01/14C	MOYO	adult	female	cattle	Negative
1509	ADJ/01/01C	ADJUMANI	adult	female	cattle	Negative
1510	ADJ/01/02C	ADJUMANI	adult	female	cattle	Negative
1511	ADJ/01/03C	ADJUMANI	adult	female	cattle	Negative
1512	ADJ/01/04C	ADJUMANI	young	female	cattle	Negative
1513	ADJ/01/05C	ADJUMANI	weaner	female	cattle	Negative
1514	ADJ/01/06C	ADJUMANI	weaner	female	cattle	Negative
1515	ADJ/01/07C	ADJUMANI	young	male	cattle	Negative
1516	ADJ/01/08C	ADJUMANI	adult	female	cattle	Negative
1517	ADJ/01/09C	ADJUMANI	adult	male	cattle	Negative
1518	ADJ/01/10C	ADJUMANI	weaner	female	cattle	Negative
1519	ADJ/01/11C	ADJUMANI	young	male	cattle	Negative
1520	ADJ/01/12C	ADJUMANI	young	female	cattle	Negative
1521	ADJ/01/13C	ADJUMANI	weaner	male	cattle	Negative
1522	ADJ/01/14C	ADJUMANI	adult	female	cattle	Negative
1523	MPG/01/01C	MPIGI	adult	female	cattle	Negative
1524	MPG/01/02C	MPIGI	adult	male	cattle	Negative
1525	MPG/01/03C	MPIGI	adult	female	cattle	Positive
1526	MPG/01/04C	MPIGI	adult	female	cattle	Positive
1527	MPG/01/05C	MPIGI	weaner	female	cattle	Positive
1528	MPG/01/06C	MPIGI	adult	female	cattle	Positive
1529	MPG/01/07C	MPIGI	young	female	cattle	Positive
1530	MPG/01/08C	MPIGI	adult	female	cattle	Positive
1531	MPG/01/09C	MPIGI	adult	female	cattle	Negative
1532	MPG/01/10C	MPIGI	weaner	male	cattle	Negative
1533	MPG/01/11C	MPIGI	weaner	female	cattle	Negative
1534	MPG/01/12C	MPIGI	weaner	female	cattle	Negative
1535	MPG/01/13C	MPIGI	young	female	cattle	Negative
1536	MPG/01/14C	MPIGI	young	male	cattle	Positive
1537	MPG/02/29G	MPIGI	adult	female	goats	Negative
1538	MPG/02/30G	MPIGI	adult	female	goats	Negative
1539	MPG/02/31G	MPIGI	weaner	female	goats	Negative
1540	MPG/02/32G	MPIGI	adult	female	goats	Negative
1541	MPG/02/33G	MPIGI	adult	female	goats	Negative
1542	MPG/02/34G	MPIGI	weaner	female	goats	Negative
1543	MPG/02/35G	MPIGI	adult	female	goats	Negative
1544	MPG/02/36G	MPIGI	adult	female	goats	Negative
1545	MPG/02/37G	MPIGI	adult	female	goats	Negative
1546	MPG/02/38G	MPIGI	weaner	female	goats	Negative
1547	MPG/02/39G	MPIGI	weaner	female	goats	Negative
1548	MPG/02/40G	MPIGI	weaner	male	goats	Negative
1549	MPG/02/41G	MPIGI	adult	male	goats	Negative
1550	MPG/02/42G	MPIGI	adult	female	goats	Negative
1551	NAK/01/01/01C	Nakasongola	adult	male	cattle	Negative
1552	NAK/01/01/02C	Nakasongola	weaner	female	cattle	Negative
1553	NAK/01/01/03C	Nakasongola	adult	female	cattle	Negative
1554	NAK/01/01/04C	Nakasongola	adult	female	cattle	Negative
1555	NAK/01/01/05C	Nakasongola	adult	female	cattle	Negative
1556	NAK/01/01/06C	Nakasongola	adult	female	cattle	Negative
1557	NAK/01/01/07C	Nakasongola	adult	female	cattle	Negative
1558	NAK/01/01/08C	Nakasongola	adult	female	cattle	Negative
1559	NAK/01/01/09C	Nakasongola	young	female	cattle	Negative
1560	NAK/01/01/10C	Nakasongola	adult	female	cattle	positive
1561	NAK/01/01/11C	Nakasongola	weaner	male	cattle	Negative
1562	NAK/01/01/12C	Nakasongola	weaner	male	cattle	Negative
1563	NAK/01/01/13C	Nakasongola	weaner	male	cattle	positive
1564	NAK/01/01/14C	Nakasongola	weaner	female	cattle	Negative
1565	NAK/01/01/01G	Nakasongola	weaner	female	goats	positive
1566	NAK/01/01/02G	Nakasongola	weaner	female	goats	Negative
1567	NAK/01/01/03G	Nakasongola	weaner	male	goats	Negative
1568	NAK/01/01/4G	Nakasongola	weaner	male	goats	Negative
1569	NAK/01/01/5G	Nakasongola	young	female	goats	Negative
1570	NAK/01/01/6G	Nakasongola	weaner	female	goats	Negative
1571	NAK/01/01/7G	Nakasongola	weaner	female	goats	Negative
1572	NAK/01/01/8G	Nakasongola	adult	female	goats	Negative
1573	NAK/01/01/9G	Nakasongola	young	female	goats	Negative
1574	NAK/01/01/10G	Nakasongola	young	female	goats	Negative
1575	NAK/01/01/11G	Nakasongola	adult	female	goats	Negative
1576	NAK/01/01/12G	Nakasongola	weaner	female	goats	Negative
1577	NAK/01/01/13G	Nakasongola	young	female	goats	Negative
1578	NAK/01/01/14G	Nakasongola	young	female	goats	Negative
1579	MIT/01/01/01C	Mityana	weaner	female	cattle	positive
1580	MIT/01/01/02C	Mityana	adult	female	cattle	Negative
1581	MIT/01/01/03C	Mityana	adult	female	cattle	Negative
1582	MIT/01/01/04C	Mityana	adult	female	cattle	Negative
1583	MIT/01/01/05C	Mityana	weaner	female	cattle	Negative
1584	MIT/01/01/06C	Mityana	weaner	female	cattle	Negative
1585	MIT/01/01/07C	Mityana	weaner	female	cattle	Negative
1586	MIT/01/01/08C	Mityana	adult	female	cattle	positive
1587	MIT/01/01/09C	Mityana	adult	female	cattle	positive
1588	MIT/01/01/010C	Mityana	weaner	male	cattle	Negative
1589	MIT/01/01/011C	Mityana	adult	male	cattle	Negative
1590	MIT/01/01/012C	Mityana	adult	male	cattle	Negative
1591	MIT/01/01/013C	Mityana	adult	male	cattle	Negative
1592	MIT/01/01/014C	Mityana	adult	female	cattle	Negative
1593	MIT/01/01/29SH	Mityana	weaner	male	sheep	Negative
1594	MIT/01/01/30SH	Mityana	adult	female	sheep	Negative
1595	MIT/01/01/31SHY	Mityana	adult	female	sheep	borderline
1596	MIT/01/01/32SH	Mityana	weaner	male	sheep	borderline
1597	MIT/01/01/33SH	Mityana	adult	male	sheep	borderline
1598	MIT/01/01/34SH	Mityana	adult	male	sheep	positive
1599	MIT/01/01/35SH	Mityana	weaner	female	sheep	Negative
1600	MIT/01/01/36G	Mityana	weaner	female	goats	borderline
1601	MIT/01/01/37G	Mityana	adult	female	goats	Negative
1602	MIT/01/01/38G	Mityana	adult	female	goats	borderline
1603	MIT/01/01/39G	Mityana	adult	female	goats	Negative
1604	MIT/01/01/40G	Mityana	weaner	female	goats	Negative
1605	MIT/01/01/41G	Mityana	weaner	female	goats	Negative
1606	MIT/01/01/42G	Mityana	weaner	female	goats	Negative
1607	MPG/02/15C	MPIGI	weaner	female	cattle	Negative
1608	MPG/02/16C	MPIGI	weaner	male	cattle	Negative
1609	MPG/02/17C	MPIGI	adult	male	cattle	Negative
1610	MPG/02/18C	MPIGI	young	male	cattle	Negative
1611	MPG/02/19C	MPIGI	adult	female	cattle	Positive
1612	MPG/02/20C	MPIGI	young	female	cattle	Positive
1613	MPG/02/21C	MPIGI	weaner	female	cattle	Negative
1614	MPG/02/22C	MPIGI	adult	female	cattle	Positive
1615	MPG/02/23C	MPIGI	adult	female	cattle	Negative
1616	MPG/02/24C	MPIGI	weaner	male	cattle	Positive
1617	MPG/02/25C	MPIGI	adult	female	cattle	Positive
1618	MPG/02/26C	MPIGI	weaner	female	cattle	Positive
1619	MPG/02/27C	MPIGI	adult	female	cattle	Positive
1620	MPG/02/28C	MPIGI	adult	female	cattle	Positive
1621	MPG/02/43G	MPIGI	adult	female	goats	Negative
1622	MPG/02/44G	MPIGI	adult	female	goats	Positive
1623	MPG/02/45G	MPIGI	young	male	goats	Positive
1624	MPG/02/46G	MPIGI	adult	female	goats	Negative
1625	MPG/02/47G	MPIGI	adult	female	goats	Negative
1626	MPG/02/48G	MPIGI	adult	female	goats	Negative
1627	MPG/02/49G	MPIGI	adult	female	goats	Negative
1628	MPG/02/51G	MPIGI	weaner	female	goats	Negative
1629	MPG/02/52G	MPIGI	weaner	female	goats	Negative
1630	MPG/02/53G	MPIGI	weaner	male	goats	Negative
1631	MPG/02/54G	MPIGI	weaner	female	goats	Negative
1632	MPG/02/55G	MPIGI	weaner	female	goats	Positive
1633	MPG/02/56G	MPIGI	adult	female	goats	Negative
1634	NAK/02/01/19G	Nakasongola	weaner	female	goats	Negative
1635	NAK/02/01/15C	Nakasongola	weaner	female	cattle	Negative
1636	NAK/02/01/16C	Nakasongola	young	female	cattle	Negative
1637	NAK/02/01/15G	Nakasongola	weaner	female	goats	Negative
1638	NAK/02/01/16G	Nakasongola	weaner	female	goats	Negative
1639	NAK/02/01/17G	Nakasongola	adult	female	goats	Negative
1640	NAK/02/01/18G	Nakasongola	young	male	goats	Negative
1641	NAK/02/01/20G	Nakasongola	weaner	male	goats	Negative
1642	NAK/02/01/21G	Nakasongola	young	male	goats	Negative
1643	NAK/02/01/22G	Nakasongola	weaner	female	goats	Negative
1644	NAK/02/01/23G	Nakasongola	weaner	female	goats	Negative
1645	NAK/02/01/25G	Nakasongola	weaner	female	goats	Negative
1646	NAK/02/01/26G	Nakasongola	weaner	female	goats	Negative
1647	NAK/02/01/28G	Nakasongola	weaner	female	goats	Negative
1648	NAK/02/01/29G	Nakasongola	weaner	female	goats	Negative
1649	NAK/02/01/24G	Nakasongola	young	female	goats	borderline
1650	NAK/02/02/06C	Nakasongola	young	male	cattle	Negative
1651	NAK/02/02/07C	Nakasongola	adult	female	cattle	Negative
1652	NAK/02/02/08C	Nakasongola	weaner	female	cattle	Negative
1653	NAK/02/02/09C	Nakasongola	weaner	male	cattle	Negative
1654	NAK/02/02/10C	Nakasongola	weaner	female	cattle	Negative
1655	NAK/02/02/11C	Nakasongola	weaner	female	cattle	Negative
1656	NAK/02/02/12C	Nakasongola	adult	female	cattle	Negative
1657	NAK/02/02/13C	Nakasongola	adult	female	cattle	Negative
1658	NAK/02/02/14C	Nakasongola	young	female	cattle	Negative
1659	NAK/02/02/03C	Nakasongola	weaner	male	cattle	Negative
1660	NAK/02/02/4C	Nakasongola	adult	female	cattle	Negative
1661	NAK/02/02/05C	Nakasongola	adult	female	cattle	Negative
1662	MIT/02/01/15C	Mityana	adult	female	cattle	Negative
1663	MIT/02/01/16C	Mityana	adult	female	cattle	positive
1664	MIT/02/01/17C	Mityana	adult	female	cattle	positive
1665	MIT/02/01/18C	Mityana	weaner	female	cattle	Negative
1666	MIT/02/01/19C	Mityana	adult	female	cattle	Negative
1667	MIT/02/01/20C	Mityana	adult	female	cattle	positive
1668	MIT/02/01/21C	Mityana	weaner	female	cattle	positive
1669	MIT/02/01/22C	Mityana	weaner	female	cattle	Negative
1670	MIT/02/01/23C	Mityana	adult	male	cattle	Negative
1671	MIT/02/01/24C	Mityana	adult	female	cattle	Negative
1672	MIT/02/01/25C	Mityana	adult	female	cattle	positive
1673	MIT/02/01/26C	Mityana	adult	male	cattle	Negative
1674	MIT/02/01/27C	Mityana	adult	female	cattle	Negative
1675	MIT/02/01/28C	Mityana	adult	female	cattle	positive
1676	MIT/02/01/43G	Mityana	weaner	female	goats	Negative
1677	MIT/02/01/44G	Mityana	young	female	goats	Negative
1678	MIT/02/01/45G	Mityana	weaner	female	goats	Negative
1679	MIT/02/01/46G	Mityana	weaner	female	goats	Negative
1680	MIT/02/01/47G	Mityana	adult	female	goats	positive
1681	MIT/02/01/48G	Mityana	adult	female	goats	Negative
1682	MIT/02/01/49G	Mityana	adult	female	goats	Negative
1683	MIT/02/01/50G	Mityana	young	female	goats	Negative
1684	MIT/02/01/51G	Mityana	weaner	female	goats	Negative
1685	MIT/02/01/52G	Mityana	weaner	male	goats	Negative
1686	MIT/02/01/53G	Mityana	adult	female	goats	Negative
1687	MIT/02/01/54G	Mityana	weaner	female	goats	Negative
1688	MIT/02/01/55G	Mityana	adult	female	goats	Negative
1689	MIT/02/01/56G	Mityana	weaner	female	goats	Negative
1690	BUT/01/01C	BUTAMBALA	weaner	male	cattle	Negative
1691	BUT/01/02C	BUTAMBALA	weaner	male	cattle	Negative
1692	BUT/01/03C	BUTAMBALA	adult	female	cattle	Negative
1693	BUT/01/04C	BUTAMBALA	adult	female	cattle	Negative
1694	BUT/01/05C	BUTAMBALA	adult	female	cattle	Negative
1695	BUT/01/06C	BUTAMBALA	adult	male	cattle	Negative
1696	BUT/01/07C	BUTAMBALA	adult	female	cattle	Negative
1697	BUT/01/08C	BUTAMBALA	adult	male	cattle	Negative
1698	BUT/01/09C	BUTAMBALA	adult	female	cattle	Positive
1699	BUT/01/29S	BUTAMBALA	weaner	female	sheep	Negative
1700	BUT/01/30S	BUTAMBALA	weaner	male	sheep	Negative
1701	BUT/01/31S	BUTAMBALA	weaner	female	sheep	Negative
1702	BUT/01/32S	BUTAMBALA	adult	female	sheep	Negative
1703	BUT/01/33S	BUTAMBALA	weaner	male	sheep	Negative
1704	BUT/01/34G	BUTAMBALA	adult	female	goats	Negative
1705	BUT/01/35G	BUTAMBALA	weaner	female	goats	Negative
1706	BUT/01/36G	BUTAMBALA	weaner	female	goats	Negative
1707	BUT/01/37G	BUTAMBALA	weaner	female	goats	Negative
1708	BUT/01/38G	BUTAMBALA	young	female	goats	Negative
1709	BUT/01/39G	BUTAMBALA	weaner	female	goats	Negative
1710	BUT/02/10C	BUTAMBALA	young	male	cattle	Negative
1711	BUT/02/11C	BUTAMBALA	weaner	female	cattle	Negative
1712	BUT/02/12C	BUTAMBALA	weaner	female	cattle	Negative
1713	BUT/02/40G	BUTAMBALA	weaner	female	goats	Negative
1714	BUT/02/42G	BUTAMBALA	weaner	male	goats	Negative
1715	BUT/04/28C	BUTAMBALA	weaner	female	cattle	Negative
1716	BUT/03/13C	BUTAMBALA	young	female	cattle	Negative
1717	BUT/03/14C	BUTAMBALA	young	male	cattle	Negative
1718	BUT/03/15C	BUTAMBALA	young	female	cattle	Negative
1719	BUT/03/16C	BUTAMBALA	weaner	male	cattle	Negative
1720	BUT/03/17C	BUTAMBALA	weaner	male	cattle	Negative
1721	BUT/03/18C	BUTAMBALA	adult	female	cattle	Negative
1722	BUT/03/19C	BUTAMBALA	weaner	female	cattle	Negative
1723	BUT/03/20C	BUTAMBALA	weaner	female	cattle	Negative
1724	BUT/03/21C	BUTAMBALA	adult	female	cattle	Negative
1725	BUT/03/22C	BUTAMBALA	weaner	female	cattle	Negative
1726	BUT/03/23C	BUTAMBALA	weaner	female	cattle	Negative
1727	BUT/03/24C	BUTAMBALA	weaner	female	cattle	Negative
1728	BUT/03/25C	BUTAMBALA	weaner	female	cattle	Negative
1729	BUT/03/26C	BUTAMBALA	weaner	female	cattle	Negative
1730	BUT/03/43S	BUTAMBALA	weaner	male	sheep	Negative
1731	BUT/03/44S	BUTAMBALA	weaner	female	sheep	Negative
1732	BUT/03/46S	BUTAMBALA	adult	female	sheep	Negative
1733	BUT/03/47S	BUTAMBALA	weaner	male	sheep	Negative
1734	BUT/03/48S	BUTAMBALA	weaner	female	sheep	Negative
1735	BUT/03/49S	BUTAMBALA	young	female	sheep	Negative
1736	BUT/03/50S	BUTAMBALA	young	male	sheep	Negative
1737	BUT/03/51S	BUTAMBALA	young	male	sheep	Negative
1738	BUT/03/52G	BUTAMBALA	adult	female	goats	Negative
1739	BUT/03/53G	BUTAMBALA	adult	male	goats	Negative
1740	BUT/03/54G	BUTAMBALA	young	male	goats	Negative
1741	BUT/03/55G	BUTAMBALA	young	female	goats	Negative
1742	AMU/03/01G	AMURU	weaner	female	goats	Negative
1743	AMU/03/02G	AMURU	adult	male	goats	Negative
1744	AMU/03/03G	AMURU	weaner	female	goats	Negative
1745	AMU/03/04G	AMURU	weaner	female	goats	Negative
1746	AMU/03/05G	AMURU	weaner	female	goats	Negative
1747	AMU/03/06G	AMURU	weaner	female	goats	Negative
1748	AMU/02/11C	AMURU	adult	female	cattle	Negative
1749	AMU/02/12C	AMURU	adult	male	cattle	Negative
1750	AMU/02/13C	AMURU	adult	female	cattle	Positive
1751	AMU/02/14C	AMURU	adult	male	cattle	Negative
1752	GLU/02/01C	Gulu	adult	female	cattle	Negative
1753	GLU/02/01S	Gulu	adult	female	sheep	Negative
1754	GLU/02/02C	Gulu	adult	female	cattle	Negative
1755	GLU/02/02G	Gulu	weaner	female	goats	Negative
1756	GLU/02/03C	Gulu	adult	female	cattle	Negative
1757	GLU/02/03G	Gulu	adult	female	goats	Negative
1758	GLU/02/04C	Gulu	adult	female	cattle	Negative
1759	GLU/02/04G	Gulu	weaner	female	goats	Negative
1760	GLU/02/05C	Gulu	adult	female	cattle	Negative
1761	GLU/02/05G	Gulu	weaner	female	goats	Negative
1762	GLU/02/06C	Gulu	adult	female	cattle	Negative
1763	GLU/02/06S	Gulu	adult	male	sheep	Negative
1764	GLU/02/07C	Gulu	adult	female	cattle	Negative
1765	GLU/02/07G	Gulu	weaner	female	goats	Negative
1766	GLU/02/08C	Gulu	adult	female	cattle	Negative
1767	GLU/02/08S	Gulu	adult	male	sheep	Negative
1768	GLU/02/09C	Gulu	adult	male	cattle	Negative
1769	GLU/02/09S	Gulu	adult	female	sheep	Negative
1770	GLU/02/10C	Gulu	adult	female	cattle	Negative
1771	GLU/02/10S	Gulu	adult	female	sheep	Negative
1772	GLU/02/11C	Gulu	adult	female	cattle	Negative
1773	GLU/02/11G	Gulu	adult	female	goats	Negative
1774	GLU/02/12C	Gulu	weaner	male	cattle	Negative
1775	GLU/02/12G	Gulu	adult	female	goats	Negative
1776	GLU/02/13C	Gulu	weaner	female	cattle	Negative
1777	GLU/02/13S	Gulu	adult	male	sheep	Negative
1778	GLU/02/14C	Gulu	weaner	female	cattle	Negative
1779	GLU/02/14G	Gulu	adult	female	goats	Negative
1780	NSKE/02/01/15C	Nakaseke	adult	female	cattle	borderline
1781	NSKE/02/01/16C	Nakaseke	weaner	male	cattle	Negative
1782	NSKE/02/01/17C	Nakaseke	adult	female	cattle	borderline
1783	NSKE/02/01/18C	Nakaseke	adult	female	cattle	Negative
1784	NSKE/02/01/19C	Nakaseke	adult	female	cattle	positive
1785	NSKE/02/01/20C	Nakaseke	weaner	female	cattle	positive
1786	NSKE/02/01/21C	Nakaseke	weaner	female	cattle	Negative
1787	NSKE/02/01/22C	Nakaseke	adult	female	cattle	Negative
1788	NSKE/02/01/23C	Nakaseke	adult	female	cattle	positive
1789	NSKE/02/01/24C	Nakaseke	adult	female	cattle	borderline
1790	NSKE/02/01/25C	Nakaseke	adult	female	cattle	positive
1791	NSKE/02/01/26C	Nakaseke	adult	female	cattle	positive
1792	NSKE/02/01/27C	Nakaseke	adult	female	cattle	Negative
1793	NSKE/02/01/28C	Nakaseke	adult	female	cattle	Negative
1794	NSKE/02/01/43G	Nakaseke	weaner	female	goats	Negative
1795	NSKE/02/01/44G	Nakaseke	weaner	female	goats	Negative
1796	NSKE/02/01/45G	Nakaseke	weaner	female	goats	Negative
1797	NSKE/02/01/46G	Nakaseke	weaner	female	goats	Negative
1798	NKSKE/02/01/47G	Nakaseke	young	male	goats	Negative
1799	NKSKE/02/01/48G	Nakaseke	weaner	male	goats	Negative
1800	NKSKE/02/01/49G	Nakaseke	weaner	female	goats	Negative
1801	NKSKE/02/01/50G	Nakaseke	weaner	female	goats	positive
1802	NKSKE/02/01/51G	Nakaseke	young	male	goats	Negative
1803	NKSKE/02/01/52G	Nakaseke	weaner	female	goats	Negative
1804	NKSKE/02/01/53G	Nakaseke	young	female	goats	Negative
1805	NKSKE/02/01/54G	Nakaseke	young	female	goats	Negative
1806	NKSKE/02/01/55G	Nakaseke	young	female	goats	Negative
1807	NKSKE/02/01/56G	Nakaseke	weaner	female	goats	Negative
1808	WAK/01/01/01C	wakiso	adult	female	cattle	positive
1809	WAK/01/01/02C	wakiso	adult	female	cattle	Negative
1810	WAK/01/01/03C	wakiso	adult	female	cattle	Negative
1811	WAK/01/01/04C	wakiso	adult	female	cattle	Negative
1812	WAK/01/01/05C	wakiso	adult	female	cattle	positive
1813	WAK/01/01/06C	wakiso	adult	female	cattle	Negative
1814	WAK/01/01/07C	wakiso	adult	female	cattle	positive
1815	WAK/01/01/08C	wakiso	adult	female	cattle	Negative
1816	WAK/01/01/09C	wakiso	adult	female	cattle	Negative
1817	WAK/01/01/010C	wakiso	adult	female	cattle	positive
1818	WAK/01/01/11C	wakiso	adult	female	cattle	Negative
1819	WAK/01/01/12C	wakiso	adult	female	cattle	positive
1820	WAK/01/01/13C	wakiso	adult	female	cattle	Negative
1821	WAK/01/01/14C	wakiso	adult	female	cattle	positive
1822	WAK/01/01/29G	wakiso	weaner	female	goats	Negative
1823	WAK/01/01/30G	wakiso	weaner	female	goats	Negative
1824	WAK/01/01/31G	wakiso	young	male	goats	Negative
1825	WAK/01/01/32G	wakiso	young	male	goats	Negative
1826	WAK/01/01/33G	wakiso	adult	female	goats	Negative
1827	WAK/01/01/34G	wakiso	young	male	goats	Negative
1828	WAK/01/02/35G	wakiso	young	male	goats	Negative
1829	WAK/01/01/36G	wakiso	weaner	female	goats	Negative
1830	WAK/01/01/37G	wakiso	young	female	goats	Negative
1831	WAK/01/01/38G	wakiso	young	male	goats	Negative
1832	WAK/01/01/39G	wakiso	young	male	goats	positive
1833	WAK/01/01/40G	wakiso	weaner	female	goats	Negative
1834	WAK/01/01/41G	wakiso	weaner	female	goats	Negative
1835	WAK/01/01/42G	wakiso	young	female	goats	Negative
1836	GLU/01/01C	Gulu	adult	female	cattle	Negative
1837	GLU/01/01G	Gulu	adult	male	goats	Negative
1838	GLU/01/02C	Gulu	adult	female	cattle	Negative
1839	GLU/01/02G	Gulu	weaner	male	goats	Negative
1840	GLU/01/03C	Gulu	adult	female	cattle	Negative
1841	GLU/01/03G	Gulu	weaner	female	goats	Negative
1842	GLU/01/04C	Gulu	weaner	male	cattle	Negative
1843	GLU/01/04G	Gulu	adult	female	goats	Negative
1844	GLU/01/05C	Gulu	adult	female	cattle	Negative
1845	GLU/01/05G	Gulu	weaner	female	goats	Negative
1846	GLU/01/06C	Gulu	adult	female	cattle	Negative
1847	GLU/01/06G	Gulu	adult	female	goats	Negative
1848	GLU/01/07C	Gulu	young	female	cattle	Negative
1849	GLU/01/07G	Gulu	weaner	female	goats	Negative
1850	GLU/01/08C	Gulu	adult	female	cattle	Negative
1851	GLU/01/08G	Gulu	weaner	female	goats	Negative
1852	GLU/01/09C	Gulu	adult	female	cattle	Negative
1853	GLU/01/09G	Gulu	adult	female	goats	Negative
1854	GLU/01/10C	Gulu	adult	female	cattle	Negative
1855	GLU/01/10G	Gulu	adult	female	goats	Negative
1856	GLU/01/11C	Gulu	adult	female	cattle	Positive
1857	GLU/01/11G	Gulu	adult	female	goats	Negative
1858	GLU/01/12C	Gulu	adult	female	cattle	Negative
1859	GLU/01/12G	Gulu	adult	female	goats	Negative
1860	GLU/01/13C	Gulu	adult	female	cattle	Negative
1861	GLU/01/13G	Gulu	weaner	female	goats	Negative
1862	GLU/01/14C	Gulu	adult	female	cattle	Negative
1863	GLU/01/14G	Gulu	adult	female	goats	Negative
1864	NSKE/01/02/32G	Nakaseke	young	male	goats	borderline
1865	NSKE/01/02/33G	Nakaseke	young	male	goats	Negative
1866	NSKE/01/02/34G	Nakaseke	young	female	goats	Negative
1867	NSKE/01/02/35G	Nakaseke	weaner	female	goats	Negative
1868	NSKE/01/02/36G	Nakaseke	young	female	goats	Negative
1869	NSKE/01/02/37G	Nakaseke	young	female	goats	Negative
1870	NSKE/01/02/38G	Nakaseke	adult	female	goats	Negative
1871	NSKE/01/02/39G	Nakaseke	young	female	goats	Negative
1872	NSKE/01/02/40G	Nakaseke	young	female	goats	Negative
1873	NSKE/01/02/41G	Nakaseke	young	male	goats	Negative
1874	NSKE/01/02/42G	Nakaseke	weaner	female	goats	Negative
1875	NSKE/01/03/04C	Nakaseke	young	female	cattle	Negative
1876	NSKE/01/03/05C	Nakaseke	weaner	female	cattle	Negative
1877	NSKE/01/03/06C	Nakaseke	adult	female	cattle	Negative
1878	NSKE/01/03/07C	Nakaseke	adult	female	cattle	Negative
1879	NSKE/01/03/08C	Nakaseke	adult	female	cattle	Negative
1880	NSKE/01/03/09C	Nakaseke	adult	female	cattle	positive
1881	NSKE/01/03/10C	Nakaseke	adult	female	cattle	Negative
1882	NSKE/01/03/11C	Nakaseke	adult	female	cattle	positive
1883	NSKE/01/03/12C	Nakaseke	adult	female	cattle	Negative
1884	NSKE/01/03/13C	Nakaseke	adult	female	cattle	Negative
1885	NSKE/01/03/14C	Nakaseke	weaner	female	cattle	positive
1886	NSKE/01/01/01C	Nakaseke	young	female	cattle	Negative
1887	NSKE/01/01/02C	Nakaseke	young	male	cattle	Negative
1888	NSKE/01/01/03C	Nakaseke	young	female	cattle	Negative
1889	NSKE/01/01/29S	Nakaseke	weaner	female	sheep	Negative
1890	NSKE/01/01/30SH	Nakaseke	weaner	female	sheep	Negative
1891	NSKE/01/01/31SH	Nakaseke	weaner	male	sheep	borderline
1892	APC/02/01C	Apac	weaner	male	cattle	Negative
1893	APC/02/01G	Apac	weaner	female	goats	Negative
1894	APC/02/02C	Apac	young	male	cattle	Negative
1895	APC/02/02G	Apac	adult	female	goats	Negative
1896	APC/02/03C	Apac	adult	male	cattle	Positive
1897	APC/02/03G	Apac	weaner	female	goats	Negative
1898	APC/02/04C	Apac	weaner	female	cattle	Negative
1899	APC/02/04G	Apac	weaner	female	goats	Negative
1900	APC/02/05C	Apac	adult	female	cattle	Negative
1901	APC/02/06C	Apac	adult	male	cattle	Positive
1902	APC/02/07C	Apac	adult	female	cattle	Positive
1903	APC/02/08C	Apac	adult	male	cattle	Negative
1904	APC/02/09C	Apac	adult	male	cattle	Negative
1905	APC/02/10C	Apac	weaner	male	cattle	Negative
1906	APC/02/11C	Apac	adult	female	cattle	Positive
1907	APC/02/12C	Apac	adult	male	cattle	Positive
1908	APC/02/13C	Apac	adult	female	cattle	Positive
1909	APC/02/14C	Apac	adult	female	cattle	Positive
1910	APC/01/01C	Apac	young	female	cattle	Negative
1911	APC/01/01G	Apac	adult	male	goats	Positive
1912	APC/01/02C	Apac	weaner	female	cattle	Negative
1913	APC/01/02G	Apac	adult	female	goats	Negative
1914	APC/01/03C	Apac	weaner	male	cattle	Negative
1915	APC/01/03G	Apac	adult	female	goats	Positive
1916	APC/01/04C	Apac	weaner	female	cattle	Positive
1917	APC/01/04G	Apac	adult	female	goats	Positive
1918	APC/01/05C	Apac	young	male	cattle	Negative
1919	APC/01/05G	Apac	young	female	goats	Negative
1920	APC/01/06C	Apac	adult	female	cattle	Positive
1921	APC/01/06G	Apac	young	male	goats	Negative
1922	APC/01/07C	Apac	adult	female	cattle	Negative
1923	APC/01/07G	Apac	weaner	female	goats	Negative
1924	APC/01/08C	Apac	adult	female	cattle	Negative
1925	APC/01/08G	Apac	weaner	female	goats	Negative
1926	APC/01/09C	Apac	weaner	male	cattle	Negative
1927	APC/01/09G	Apac	weaner	female	goats	Negative
1928	APC/01/10C	Apac	adult	female	cattle	Positive
1929	APC/01/10G	Apac	adult	female	goats	Negative
1930	APC/01/11C	Apac	adult	female	cattle	Negative
1931	APC/01/11G	Apac	weaner	female	goats	Negative
1932	APC/01/12C	Apac	adult	female	cattle	Positive
1933	APC/01/12G	Apac	adult	female	goats	Positive
1934	APC/01/13C	Apac	adult	female	cattle	Positive
1935	APC/01/13G	Apac	adult	female	goats	Positive
1936	APC/01/14C	Apac	adult	female	cattle	Positive
1937	APC/01/14G	Apac	adult	male	goats	Negative
1938	WAK/02/01/15C	wakiso	adult	female	cattle	Negative
1939	WAK/02/01/16C	wakiso	adult	female	cattle	Negative
1940	WAK/02/01/17C	wakiso	adult	female	cattle	Negative
1941	WAK/02/01/18C	wakiso	adult	female	cattle	Negative
1942	WAK/02/01/19C	wakiso	adult	female	cattle	Negative
1943	WAK/02/01/20C	wakiso	adult	female	cattle	Negative
1944	WAK/02/01/43G	wakiso	weaner	male	goats	Negative
1945	WAK/02/01/44G	wakiso	young	male	goats	Negative
1946	WAK/02/01/45G	wakiso	young	male	goats	Negative
1947	WAK/02/01/46G	wakiso	young	male	goats	Negative
1948	WAK/02/01/47G	wakiso	young	male	goats	Negative
1949	WAK/02/01/48G	wakiso	young	male	goats	positive
1950	WAK/02/01/49G	wakiso	young	male	goats	Negative
1951	WAK/02/01/50G	wakiso	young	male	goats	Negative
1952	WAK/02/01/51G	wakiso	young	male	goats	Negative
1953	WAK/02/01/52G	wakiso	weaner	female	goats	Negative
1954	WAK/02/01/53SH	wakiso	adult	female	sheep	Negative
1955	WAK/02/01/54SH	wakiso	adult	female	sheep	Negative
1956	WAK/02/01/55SH	wakiso	weaner	female	sheep	Negative
1957	WAK/02/01/56SH	wakiso	adult	male	sheep	Negative
1958	WAK/02/02/21C	wakiso	adult	female	cattle	Negative
1959	WAK/02/02/22C	wakiso	adult	female	cattle	Negative
1960	WAK/02/02/23C	wakiso	adult	female	cattle	Negative
1961	WAK/02/02/24C	wakiso	adult	female	cattle	Negative
1962	WAK/02/02/25C	wakiso	adult	female	cattle	Negative
1963	WAK/02/02/26C	wakiso	adult	female	cattle	positive
1964	WAK/02/02/27C	wakiso	adult	female	cattle	Negative
1965	WAK/02/02/28C	wakiso	adult	female	cattle	positive
1966	LAM/01/01C	Lamwo	adult	male	cattle	Negative
1967	LAM/01/01G	Lamwo	adult	female	goats	Negative
1968	LAM/01/02C	Lamwo	adult	male	cattle	Negative
1969	LAM/01/02G	Lamwo	weaner	male	goats	Negative
1970	LAM/01/03C	Lamwo	adult	male	cattle	Negative
1971	LAM/01/03G	Lamwo	weaner	male	goats	Negative
1972	LAM/01/04C	Lamwo	adult	male	cattle	Negative
1973	LAM/01/04G	Lamwo	weaner	male	goats	Negative
1974	LAM/01/05C	Lamwo	adult	male	cattle	Negative
1975	LAM/01/05G	Lamwo	weaner	female	goats	Negative
1976	LAM/01/06C	Lamwo	weaner	female	cattle	Negative
1977	LAM/01/06G	Lamwo	adult	female	goats	Negative
1978	LAM/01/07C	Lamwo	weaner	female	cattle	Negative
1979	LAM/01/07G	Lamwo	adult	female	goats	Negative
1980	LAM/01/08C	Lamwo	weaner	female	cattle	Negative
1981	LAM/01/08G	Lamwo	weaner	female	goats	Negative
1982	LAM/01/09C	Lamwo	weaner	male	cattle	Negative
1983	LAM/01/09G	Lamwo	weaner	male	goats	Negative
1984	LAM/01/10C	Lamwo	weaner	female	cattle	Negative
1985	LAM/01/10G	Lamwo	adult	female	goats	Negative
1986	LAM/01/11C	Lamwo	adult	female	cattle	Negative
1987	LAM/01/11G	Lamwo	adult	female	goats	Negative
1988	LAM/01/12C	Lamwo	adult	female	cattle	Negative
1989	LAM/01/12G	Lamwo	adult	female	goats	Negative
1990	LAM/01/13C	Lamwo	weaner	female	cattle	Negative
1991	LAM/01/13G	Lamwo	adult	female	goats	Negative
1992	LAM/01/14C	Lamwo	weaner	female	cattle	Negative
1993	LAM/01/14G	Lamwo	weaner	male	goats	Negative
1994	LAM/02/01G	Lamwo	weaner	female	goats	Negative
1995	LAM/02/02G	Lamwo	weaner	female	goats	Negative
1996	LAM/02/03G	Lamwo	adult	female	goats	Negative
1997	LAM/02/04G	Lamwo	weaner	female	goats	Negative
1998	LAM/02/05G	Lamwo	adult	female	goats	Negative
1999	LAM/02/06G	Lamwo	adult	male	goats	Negative
[truncated: 1,424 more rows]
